# Supplementary material for: Whole Genome Sequencing, Antibiotic Resistance, and Epidemiology Features of Nontyphoidal Salmonella Isolated From Diarrheic Children: Evidence From North China
Source: Front Microbiol. 2022 May 16;13:882647. doi: 10.3389/fmicb.2022.882647 (PMC9150820; doi:10.3389/fmicb.2022.882647)
Supplement: Supplementary file 2 [file Table_2.XLS]

## Sheet: all.pointfinder
Strain	16S_rrsD	parE	acrB	gyrB	pmrB	pmrA	parC	gyrA	Fluoroquinolone	NAL(phenotype)		CIP(phenotype)
JLS98	WT	WT	WT	WT	WT	WT	WT	p.D87G,	-	8	S	0.5	I
JLS95	WT	WT	WT	WT	WT	WT	WT	WT	aac(6')-Ib-cr,	8	S	0.06	R
JLS8	WT	WT	WT	WT	WT	WT	WT	WT	oqxB,oqxA,aac(6')-Ib-cr,qnrS2	4	S	0.125	I
JLS79	WT	WT	WT	WT	WT	WT	WT	WT	oqxB,oqxA,	>64	R	0.25	S
JLS41	WT	WT	WT	WT	WT	WT	WT	WT	qnrS1,	>64	R	<0.03	S
JLS33	WT	WT	WT	WT	WT	WT	p.T57S,	p.D87Y,	qnrS1,	>64	R	<0.03	I
JLS145	WT	WT	WT	WT	WT	WT	WT	WT	aac(6')-Ib-cr,oqxB,oqxA,	>64	R	0.25	I
JLS143	WT	WT	WT	WT	WT	WT	WT	WT	qnrS1,	>64	R	0.125	S
JLS12	WT	WT	WT	WT	WT	WT	WT	WT	qnrB6,aac(6')-Ib-cr,	>64	R	0.25	I
jl19S12	WT	WT	WT	WT	WT	WT	WT	WT	aac(6')-Ib-cr,	>64	R	<0.03	I
B405_2019	Gene found with coverage, 0.148316, below minimum coverage threshold: 0.6	WT	WT	WT	WT	WT	WT	WT	qnrS1,	>64	R	0.125	I
B374_2019	WT	WT	WT	WT	WT	WT	WT	WT	qnrS1,	>64	R	0.25	I
B356_2019	WT	WT	WT	WT	WT	WT	WT	WT	oqxB,oqxA,aac(6')-Ib-cr,	>64	R	<0.25	I
B212_2018	WT	WT	WT	WT	WT	WT	WT	WT	oqxB,oqxA,aac(6')-Ib-cr,	>64	R	0.125	S
B147_2018	WT	WT	WT	WT	WT	WT	WT	WT	qnrS1,	>64	R	0.25	S
B010_2017	WT	WT	WT	WT	WT	WT	WT	WT	qnrS1,	<2	S	0.125	I
B007_2017	WT	WT	WT	WT	WT	WT	WT	WT	oqxB,oqxA,	64	R	0.25	I
B006_2017	Gene found with coverage, 0.211140, below minimum coverage threshold: 0.6	WT	WT	WT	WT	WT	WT	WT	oqxB,oqxA,aac(6')-Ib-cr,qnrS2,	64	R	0.25	I
126_2015	WT	WT	WT	WT	WT	WT	WT	WT	qnrS1,	4	S	0.06	I
123_2015	WT	WT	WT	WT	WT	WT	WT	WT	qnrS1,	4	S	<0.03	I
115_2015	WT	WT	WT	WT	WT	WT	WT	WT	oqxB,oqxA,aac(6')-Ib-cr,	4	S	1	I
JLS96	WT	WT	WT	WT	WT	WT	WT	WT	-	8	S	<0.03	I
JLS94	WT	WT	WT	WT	WT	WT	WT	WT	-	8	S	0.125	S
JLS93	WT	WT	WT	WT	WT	WT	WT	WT	-	8	S	0.25	I
JLS91	Gene found with coverage, 0.109456, below minimum coverage threshold: 0.6	WT	WT	WT	WT	WT	p.T57S,	WT	-	4	S	0.25	I
JLS88	WT	WT	WT	WT	WT	WT	WT	p.D87Y,	-	4	S	4	I
JLS87	WT	WT	WT	WT	WT	WT	WT	p.D87G,	-	4	S	<0.03	I
JLS86	WT	WT	WT	WT	WT	WT	WT	WT	-	4	S	0.25	I
JLS85	WT	WT	WT	WT	WT	WT	WT	p.D87Y,	-	4	S	0.125	S
JLS82	WT	WT	WT	WT	WT	WT	WT	p.D87Y,	qnrB6,aac(6')-Ib-cr,	4	S	0.25	I
JLS78	WT	WT	WT	WT	WT	WT	WT	WT	-	>64	R	0.5	I
JLS77	WT	WT	WT	WT	WT	WT	p.T57S,	WT	-	>64	R	0.25	S
JLS75	Gene found with coverage, 0.102332, below minimum coverage threshold: 0.6	WT	WT	WT	WT	WT	WT	p.D87N,	-	>64	R	0.25	I
JLS74	WT	WT	WT	WT	WT	WT	WT	WT	-	>64	R	<0.03	I
JLS73	WT	WT	WT	WT	WT	WT	WT	WT	-	>64	R	0.125	I
JLS7	WT	WT	WT	WT	WT	WT	WT	p.D87Y,	-	>64	R	<0.03	S
JLS69	WT	WT	WT	WT	WT	WT	WT	p.D87G,	-	>64	R	0.5	S
JLS65	WT	WT	WT	WT	WT	WT	WT	p.D87Y,	-	>64	R	0.25	S
JLS55	WT	WT	WT	WT	WT	WT	p.T57S,	WT	aac(6')-Ib-cr,qnrS1,	>64	R	<0.03	I
JLS47	WT	WT	WT	WT	WT	WT	WT	p.D87Y,	-	>64	R	0.5	R
JLS40	WT	WT	WT	WT	WT	WT	WT	WT	-	>64	R	0.25	I
JLS4	WT	WT	WT	WT	WT	WT	WT	WT	-	>64	R	0.125	I
JLS39	-	WT	WT	-	WT	WT	WT	p.D87Y,	-	>64	R	0.5	I
JLS38	WT	WT	WT	WT	WT	WT	WT	p.D87N,	-	>64	R	<0.03	S
JLS36	WT	WT	WT	WT	WT	WT	WT	WT	-	>64	R	0.125	I
JLS34	WT	WT	WT	WT	WT	WT	WT	p.D87Y,	-	>64	R	0.5	I
JLS32	WT	WT	WT	WT	WT	WT	WT	WT	-	>64	R	<0.25	S
JLS30	-	WT	WT	WT	WT	WT	WT	p.D87Y,	-	>64	R	<0.25	R
JLS3	WT	WT	WT	WT	WT	WT	WT	p.D87G,	-	>64	R	<0.03	S
JLS25	-	WT	WT	WT	WT	WT	WT	p.D87G,	-	>64	R	0.25	R
JLS24	-	WT	WT	WT	WT	WT	WT	p.D87N,	oqxB,oqxA,aac(6')-Ib-cr,	>64	R	0.25	I
JLS23	WT	WT	WT	WT	WT	WT	WT	WT	-	>64	R	1	I
JLS21	WT	WT	WT	WT	WT	WT	WT	WT	-	>64	R	0.06	R
JLS18	-	WT	WT	WT	WT	WT	WT	p.D87Y,	-	>64	R	0.25	R
JLS149	Gene found with coverage, 0.211140, below minimum coverage threshold: 0.6	WT	WT	WT	WT	WT	WT	p.D87N,	-	>64	R	0.25	S
JLS148	Gene found with coverage, 0.475389, below minimum coverage threshold: 0.6	WT	WT	WT	WT	WT	p.T57S,	WT	-	>64	R	<0.03	R
JLS141	WT	WT	WT	WT	-	-	p.T57S,	WT	-	>64	R	<0.25	I
JLS140	WT	WT	WT	WT	WT	WT	p.T57S,	WT	-	>64	R	0.125	I
JLS136	Gene found with coverage, 0.109456, below minimum coverage threshold: 0.6	WT	WT	WT	WT	WT	p.T57S,	WT	-	>64	R	<0.25	I
JLS135	WT	WT	WT	WT	WT	WT	WT	p.D87Y,	-	>64	R	0.125	I
JLS134	WT	WT	WT	WT	WT	WT	WT	p.D87Y,	-	>64	R	0.125	R
JLS133	WT	WT	WT	WT	WT	WT	WT	p.D87Y,	-	>64	R	0.125	I
JLS131	WT	WT	WT	WT	WT	WT	WT	p.D87Y,	-	>64	R	0.125	R
JLS130	WT	WT	WT	WT	WT	WT	WT	WT	-	>64	R	2	I
JLS129	WT	WT	WT	WT	WT	WT	p.T57S,	WT	-	>64	R	<0.25	S
JLS127	WT	WT	WT	WT	WT	WT	WT	p.D87Y,	-	>64	R	0.25	S
JLS125	WT	WT	WT	WT	WT	WT	WT	p.D87Y,	-	>64	R	0.125	I
JLS124	WT	WT	WT	WT	WT	WT	WT	p.D87Y,	-	>64	R	0.25	I
JLS122	WT	WT	WT	WT	WT	WT	WT	p.D87Y,	-	>64	R	<0.03	I
jlS121	Gene found with coverage, 0.148316, below minimum coverage threshold: 0.6	WT	WT	WT	WT	WT	WT	p.D87N,	-	>64	R	<0.03	S
jlS120	WT	WT	WT	WT	WT	WT	p.T57S,	WT	-	>64	R	0.25	R
jlS119	-	WT	WT	-	WT	WT	WT	p.D87Y,	-	>64	R	<0.03	I
jlS117	-	WT	WT	WT	WT	WT	WT	p.D87Y,	oqxB,oqxA,	>64	R	0.25	S
jlS115	WT	WT	WT	WT	WT	WT	WT	WT	-	>64	R	0.06	I
JLS100	WT	WT	WT	WT	WT	WT	p.T57S,	WT	aac(6')-Ib-cr,	>64	R	<0.03	I
jl19S96	WT	WT	WT	WT	WT	WT	WT	WT	-	>64	R	<0.03	I
jl19S75	Gene found with coverage, 0.148316, below minimum coverage threshold: 0.6	WT	WT	WT	WT	WT	WT	WT	-	>64	R	0.125	I
jl19S7	WT	WT	WT	WT	WT	WT	p.T57S,	WT	-	>64	R	0.125	I
jl19S69	WT	WT	WT	WT	WT	WT	WT	WT	-	>64	R	0.25	S
jl19S57	WT	WT	WT	WT	WT	WT	WT	p.D87Y,	-	>64	R	<0.03	I
jl19S55	-	WT	WT	WT	WT	WT	WT	p.D87Y,	-	>64	R	0.25	R
jl19S46	WT	WT	WT	WT	WT	WT	WT	WT	-	>64	R	<0.03	S
jl19S4	WT	WT	WT	WT	WT	WT	WT	p.D87Y,	qnrS1,	>64	R	0.125	I
jl19S27	Gene found with coverage, 0.211140, below minimum coverage threshold: 0.6	WT	WT	WT	WT	WT	p.T57S,	WT	qnrB6,aac(6')-Ib-cr,	>64	R	<0.03	I
GL10	WT	WT	WT	WT	WT	WT	WT	p.D87Y,	-	>64	R	0.5	I
GL07	WT	WT	WT	WT	WT	WT	WT	p.D87G,	-	>64	R	0.25	I
B403_2019	WT	WT	WT	WT	WT	WT	WT	p.D87N,	-	>64	R	0.25	I
B402_2019	WT	WT	WT	WT	WT	WT	WT	WT	-	>64	R	0.5	I
B390_2019	WT	WT	WT	WT	WT	WT	WT	p.D87G,	-	>64	R	0.5	I
B388_2019	WT	WT	WT	WT	WT	WT	WT	p.S83Y,	oqxB,oqxA,	>64	R	<0.03	R
B386_2019	WT	WT	WT	WT	WT	WT	WT	p.D87N,	-	>64	R	0.25	I
B385_2019	WT	WT	WT	WT	WT	WT	WT	p.D87Y,	-	>64	R	1	I
B384_2019	WT	WT	WT	WT	WT	WT	WT	p.D87G,	-	>64	R	<0.03	I
B378_2019	-	WT	WT	-	WT	WT	WT	p.D87Y,	-	>64	R	<0.25	S
B373_2019	-	WT	WT	WT	WT	WT	WT	p.D87Y,	-	>64	R	0.25	I
B366_2019	-	WT	WT	WT	WT	WT	WT	p.D87Y,	oqxB,oqxA,aac(6')-Ib-cr,	>64	R	0.125	I
B361_2019	WT	WT	WT	WT	WT	WT	WT	p.D87G,	-	>64	R	0.25	S
B360_2019	WT	WT	WT	WT	WT	WT	WT	WT	-	>64	R	<0.03	S
B358_2019	Gene found with coverage, 0.032383, below minimum coverage threshold: 0.6	WT	WT	WT	WT	WT	WT	p.D87Y,	qnrS1,	>64	R	0.5	I
B355_2019	WT	WT	WT	WT	WT	WT	WT	p.D87G,	-	>64	R	2	I
B351_2019	WT	WT	WT	WT	WT	WT	WT	p.D87G,	-	>64	R	<0.03	I
B349_2019	WT	WT	WT	WT	WT	WT	WT	p.D87G,	-	>64	R	0.25	I
B348_2019	Gene found with coverage, 0.148316, below minimum coverage threshold: 0.6	WT	WT	WT	WT	WT	WT	WT	-	>64	R	<0.03	S
B347_2019	WT	WT	WT	WT	WT	WT	WT	p.D87G,	-	>64	R	0.25	I
B345_2019	WT	WT	WT	WT	WT	WT	WT	p.D87Y,	-	>64	R	0.25	S
B342_2019	WT	WT	WT	WT	WT	WT	WT	WT	-	>64	R	0.25	S
B337_2019	-	WT	WT	WT	WT	WT	WT	p.D87Y,	-	>64	R	<0.25	R
B336_2019	WT	WT	WT	WT	WT	WT	WT	p.D87N,	-	>64	R	<0.03	S
B335_2019	WT	WT	WT	WT	WT	WT	WT	WT	-	>64	R	<0.03	R
B329_2019	-	WT	WT	WT	WT	WT	WT	p.D87Y,	-	>64	R	0.25	I
B323_2019	WT	WT	WT	WT	WT	WT	WT	WT	-	>64	R	0.25	R
B320_2019	WT	WT	WT	WT	WT	WT	WT	WT	-	>64	R	0.25	S
B319_2019	-	WT	WT	-	WT	WT	WT	p.D87Y,	-	>64	R	>32	I
B309_2019	WT	WT	WT	WT	WT	WT	WT	p.S83F,	-	>64	R	<0.03	S
B308_2019	WT	WT	WT	WT	WT	WT	WT	WT	-	>64	R	1	I
B307_2019	WT	WT	WT	WT	WT	WT	WT	p.D87G,	-	>64	R	>32	I
B304_2019	WT	WT	WT	WT	WT	WT	WT	WT	-	>64	R	0.125	I
B303_2019	Gene found with coverage, 0.148316, below minimum coverage threshold: 0.6	WT	WT	WT	WT	WT	WT	WT	-	>64	R	0.25	I
B241_2018	WT	WT	WT	WT	WT	WT	WT	p.D87G,	-	>64	R	<0.03	I
B240_2018	WT	WT	WT	WT	WT	WT	WT	p.D87Y,	qnrS1,	>64	R	0.25	I
B235_2018	WT	WT	WT	WT	WT	WT	WT	WT	-	>64	R	>32	I
B234_2018	WT	WT	WT	WT	WT	WT	WT	p.D87G,	-	>64	R	0.125	I
B228_2018	Gene found with coverage, 0.148316, below minimum coverage threshold: 0.6	WT	WT	WT	WT	WT	WT	WT	-	>64	R	0.25	S
B213_2018	Gene found with coverage, 0.032383, below minimum coverage threshold: 0.6	WT	WT	WT	WT	WT	WT	p.D87Y,	-	>64	R	>32	I
B208_2018	WT	WT	WT	WT	WT	WT	WT	p.D87N,	-	>64	R	<0.03	I
B204_2018	WT	WT	WT	WT	WT	WT	WT	WT	-	>64	R	<0.03	S
B203_2018	WT	WT	WT	WT	WT	WT	WT	p.D87N,	-	>64	R	0.25	I
B202_2018	WT	WT	WT	WT	WT	WT	WT	p.D87Y,	oqxB,oqxA,aac(6')-Ib-cr,	>64	R	<0.03	S
B199_2018	WT	WT	WT	WT	WT	WT	WT	WT	-	>64	R	0.125	S
B194_2018	WT	WT	WT	WT	WT	WT	WT	WT	-	>64	R	<0.03	I
B193_2018	WT	WT	WT	WT	WT	WT	WT	WT	-	>64	R	<0.03	I
B190_2018	WT	WT	WT	WT	WT	WT	WT	p.D87Y,	qnrS1,	>64	R	0.25	I
B188_2018	-	WT	WT	WT	WT	WT	WT	p.D87Y,	-	>64	R	1	S
B186_2018	WT	WT	WT	WT	WT	WT	WT	WT	-	>64	R	<0.03	I
B182_2018	WT	WT	WT	WT	WT	WT	WT	WT	-	>64	R	0.125	I
B181_2018	WT	WT	WT	WT	WT	WT	WT	WT	-	>64	R	0.125	I
B177_2018	WT	WT	WT	WT	WT	WT	WT	p.D87G,	-	>64	R	<0.03	R
B174_2018	WT	WT	WT	WT	WT	WT	p.T57S,	WT	-	>64	R	0.25	I
B172_2018	WT	WT	WT	WT	WT	WT	WT	WT	-	>64	R	0.25	I
B163_2018	WT	WT	WT	WT	WT	WT	WT	p.D87Y,	-	>64	R	0.5	S
B154_2018	WT	WT	WT	WT	WT	WT	WT	p.D87N,	-	>64	R	0.125	I
B152_2018	-	WT	WT	-	WT	WT	WT	p.D87G,	-	>64	R	<0.25	R
B137_2018	WT	WT	WT	WT	WT	WT	WT	WT	-	>64	R	0.125	S
B135_2018	WT	WT	WT	WT	WT	WT	WT	p.D87Y,	-	>64	R	0.06	I
B115_2018	WT	WT	WT	WT	WT	WT	p.T57S,	WT	-	>64	R	0.25	R
B106_2018	WT	WT	WT	WT	WT	WT	WT	WT	-	>64	R	0.125	I
B103_2018	WT	WT	WT	WT	WT	WT	WT	WT	-	>64	R	0.125	I
B091_2017	WT	WT	WT	WT	WT	WT	WT	WT	-	>64	R	<0.03	I
B084_2017	WT	WT	WT	WT	WT	WT	WT	p.D87Y,	-	>64	R	<0.25	I
B078_2017	WT	WT	WT	WT	-	-	WT	WT	-	>64	R	<0.03	I
B066_2017	WT	WT	WT	WT	WT	WT	WT	WT	-	>64	R	8	I
B063_2017	WT	WT	WT	WT	WT	WT	WT	WT	-	>64	R	0.125	I
B062_2017	WT	WT	WT	WT	WT	WT	WT	WT	-	>64	R	0.25	S
B061_2017	WT	WT	WT	WT	WT	WT	WT	p.D87Y,	-	>64	R	1	I
B060_2017	Gene found with coverage, 0.032383, below minimum coverage threshold: 0.6	WT	WT	WT	WT	WT	WT	p.D87Y,	-	>64	R	<0.03	I
B059_2017	Gene found with coverage, 0.032383, below minimum coverage threshold: 0.6	WT	WT	WT	WT	WT	WT	p.D87Y,	-	>64	R	<0.03	I
B058_2017	WT	WT	WT	WT	WT	WT	WT	p.D87Y,	-	>64	R	0.25	S
B057_2017	WT	WT	WT	WT	WT	WT	WT	p.D87Y,	-	>64	R	0.125	I
B052_2017	Gene found with coverage, 0.148316, below minimum coverage threshold: 0.6	WT	WT	WT	WT	WT	WT	WT	-	>64	R	16	I
B047_2017	WT	WT	WT	WT	WT	WT	p.T57S,	WT	-	>64	R	0.5	I
B043_2017	WT	WT	WT	WT	WT	WT	WT	p.D87Y,	-	>64	R	<0.03	S
B040_2017	WT	WT	WT	WT	WT	WT	WT	WT	-	>64	R	<0.25	I
B029_2017	WT	WT	WT	WT	WT	WT	WT	WT	-	>64	R	<0.25	I
B025_2017	WT	WT	WT	WT	WT	WT	WT	p.D87G,	-	>64	R	0.125	R
B023_2017	WT	WT	WT	WT	WT	WT	WT	p.D87G,	-	>64	R	<0.03	S
B021_2017	WT	WT	WT	WT	WT	WT	WT	WT	-	>32	R	<0.03	I
B018_2017	Gene found with coverage, 0.148316, below minimum coverage threshold: 0.6	WT	WT	WT	WT	WT	WT	WT	-	<2	S	>32	S
B016_2017	WT	WT	WT	WT	WT	WT	WT	p.D87Y,	-	<2	S	0.25	I
B014_2017	WT	WT	WT	WT	WT	WT	WT	WT	-	<2	S	<0.03	I
B013_2017	WT	WT	WT	WT	WT	WT	WT	p.D87Y,	qnrS1,	<2	S	0.25	I
B009_2017	Gene found with coverage, 0.211140, below minimum coverage threshold: 0.6	WT	WT	WT	WT	WT	WT	WT	-	64	S	<0.25	S
B008_2017	WT	WT	WT	WT	WT	WT	WT	p.S83F,	-	64	R	0.125	S
B004_2017	WT	WT	WT	WT	WT	WT	WT	p.D87N,	-	64	R	0.06	I
B002_2016	WT	WT	WT	WT	WT	WT	WT	WT	-	64	R	0.06	I
A116_2016	WT	WT	WT	WT	WT	WT	p.T57S,	p.S83Y,	-	32	R	1	I
A086_2016	-	WT	WT	-	WT	WT	WT	p.D87Y,	-	32	R	2	I
A069_2016	WT	WT	WT	WT	WT	WT	WT	WT	-	32	R	0.25	S
A068_2016	WT	WT	WT	WT	WT	WT	p.T57S,	WT	-	32	R	0.25	I
A067_2016	WT	WT	WT	WT	WT	WT	WT	WT	-	32	R	0.25	R
A066_2016	Gene found with coverage, 0.032383, below minimum coverage threshold: 0.6	WT	WT	WT	WT	WT	WT	p.D87N,	-	16	S	<0.03	S
A062_2016	WT	WT	WT	WT	WT	WT	WT	p.D87Y,	-	16	S	0.125	I
A060_2016	Gene found with coverage, 0.226036, below minimum coverage threshold: 0.6	WT	WT	WT	WT	WT	p.T57S,	WT	oqxB,oqxA,	16	S	0.25	I
A059_2016	WT	WT	WT	WT	WT	WT	WT	WT	-	16	S	0.125	I
A057_2016	Gene found with coverage, 0.211140, below minimum coverage threshold: 0.6	WT	WT	WT	WT	WT	p.T57S,	WT	qnrS1,	16	S	<0.03	R
A052_2016	WT	WT	WT	WT	WT	WT	WT	WT	-	16	S	<0.25	I
A038_2016	WT	WT	WT	WT	WT	WT	WT	p.D87Y,	-	16	S	<0.03	S
A025_2016	WT	WT	WT	WT	WT	WT	WT	p.D87G,	-	16	S	0.25	R
A024_2016	WT	WT	WT	WT	WT	WT	p.T57S,	WT	-	16	S	0.25	R
A019_2016	WT	WT	WT	WT	WT	WT	WT	p.D87Y,	-	8	S	0.5	S
A017_2016	WT	WT	WT	WT	WT	WT	WT	WT	-	8	S	0.125	I
A015_2016	WT	WT	WT	WT	WT	WT	WT	WT	-	8	S	0.25	I
A012_2016	WT	WT	WT	WT	WT	WT	WT	p.D87N,	-	8	S	0.25	I
A010_2016	WT	WT	p.R717L,	WT	WT	WT	WT	WT	-	8	S	0.25	I
A009_2016	WT	WT	WT	WT	WT	WT	p.T57S,	WT	-	8	S	>32	S
A006_2016	WT	WT	WT	WT	WT	WT	WT	p.D87Y,	-	8	S	1	I
180_2015	WT	WT	WT	WT	WT	WT	WT	p.D87Y,	-	8	S	0.25	S
165_2015	WT	WT	WT	WT	WT	WT	WT	WT	-	8	S	0.25	R
164_2015	WT	WT	WT	WT	WT	WT	WT	p.D87G,	-	8	S	0.25	I
163_2015	WT	WT	WT	WT	WT	WT	WT	p.D87Y,	-	8	S	0.25	I
162_2015	WT	WT	WT	WT	WT	WT	WT	p.D87Y,	-	8	S	0.25	R
159_2015	WT	WT	WT	WT	WT	WT	WT	WT	-	8	S	>32	I
158_2015	WT	WT	WT	WT	WT	WT	WT	p.D87Y,	-	8	S	0.06	S
155_2015	WT	WT	WT	WT	WT	WT	WT	p.D87Y,	-	8	S	<0.25	S
151_2015	WT	WT	WT	WT	WT	WT	WT	WT	-	8	S	0.125	I
149_2015	WT	WT	WT	WT	WT	WT	p.T57S,	WT	-	8	S	<0.03	S
147_2015	Gene found with coverage, 0.148316, below minimum coverage threshold: 0.6	WT	WT	WT	WT	WT	WT	WT	-	8	S	<0.03	I
146_2015	-	WT	WT	WT	WT	WT	WT	p.D87Y,	-	8	S	0.25	S
145_2015	WT	WT	WT	WT	WT	WT	WT	WT	-	8	S	0.25	S
144_2015	WT	WT	WT	WT	WT	WT	WT	WT	-	8	S	0.25	I
143_2015	-	WT	WT	-	WT	WT	WT	p.D87N,	-	8	S	4	I
140_2015	WT	WT	WT	WT	WT	WT	WT	WT	-	4	S	0.125	R
136_2015	-	WT	WT	WT	WT	WT	WT	p.D87N,	-	4	S	8	S
135_2015	Gene found with coverage, 0.032383, below minimum coverage threshold: 0.6	WT	WT	WT	WT	WT	WT	p.D87Y,	-	4	S	<0.03	I
132_2015	WT	WT	WT	WT	WT	WT	WT	p.D87Y,	qnrS1,	4	S	0.5	I
131_2015	Gene found with coverage, 0.211140, below minimum coverage threshold: 0.6	WT	WT	WT	WT	WT	p.T57S,	WT	qnrS1,	4	S	0.125	S
130_2015	WT	WT	WT	WT	WT	WT	WT	p.D87Y,	-	4	S	<0.03	I
129_2015	WT	WT	WT	WT	WT	WT	WT	p.D87Y,	-	4	S	0.25	I
125_2015	WT	WT	WT	WT	WT	WT	WT	p.D87Y,	-	4	S	4	I
113_2015	Gene found with coverage, 0.032383, below minimum coverage threshold: 0.6	WT	WT	WT	WT	WT	WT	p.D87Y,	-	4	S	0.5	I
110_2015	WT	WT	WT	WT	WT	WT	WT	WT	-	4	S	0.25	I
104_2015	WT	WT	WT	WT	WT	WT	WT	p.D87G,	-	4	S	1	I
101_2015	WT	WT	WT	WT	WT	WT	WT	p.D87Y,	-	4	S	<0.03	I
098_2014	WT	WT	WT	WT	WT	WT	WT	WT	-	4	S	0.125	S
097_2015	WT	WT	WT	WT	WT	WT	WT	p.D87Y,	-	4	S	1	S
094_2014	WT	WT	WT	WT	WT	WT	WT	p.D87Y,	-	4	S	0.06	S
093_2014	WT	WT	WT	WT	WT	WT	WT	p.D87G,	-	4	S	<0.03	I
081_2015	WT	WT	WT	WT	WT	WT	WT	p.D87Y,	-	4	S	2	I
080_2015	WT	WT	WT	WT	WT	WT	WT	p.D87G,	-	4	S	0.06	I
077_2015	WT	WT	WT	WT	WT	WT	p.T57S,	WT	-	4	S	<0.25	S
074_2015	WT	WT	WT	WT	WT	WT	WT	WT	-	4	S	0.25	I
074_2014	WT	WT	WT	WT	WT	WT	WT	p.D87Y,	-	4	S	0.25	I
073_2015	WT	WT	WT	WT	WT	WT	WT	p.D87Y,	aac(6')-Ib-cr,	4	S	<0.03	S
073_2014	WT	WT	WT	WT	WT	WT	WT	p.D87Y,	-	4	S	0.125	R
072_2014	WT	WT	WT	WT	WT	WT	WT	WT	-	4	S	1	S
067_2014	WT	WT	WT	WT	WT	WT	WT	p.D87N,	qnrS1,	4	S	0.125	I
057_2014	WT	WT	WT	WT	WT	WT	WT	WT	-	4	S	0.125	I
056_2014	-	WT	WT	WT	WT	WT	WT	p.D87Y,	-	4	S	<0.03	R
050_2014	WT	WT	WT	WT	WT	WT	WT	p.D87G,	-	4	S	<0.03	I
048_2014	WT	WT	WT	WT	WT	WT	WT	WT	-	4	S	0.125	I
045_2014	WT	WT	WT	WT	WT	WT	p.T57S,	p.D87Y,	-	4	S	4	R
044_2014	Gene found with coverage, 0.148316, below minimum coverage threshold: 0.6	WT	WT	WT	WT	WT	WT	WT	-	4	S	0.5	S
043_2014	WT	WT	WT	WT	WT	WT	WT	p.D87Y,	-	4	S	0.125	S
042_2014	WT	WT	WT	WT	WT	WT	WT	WT	-	4	S	0.125	I
041_2014	WT	WT	WT	WT	WT	WT	WT	p.D87Y,	-	4	S	0.125	I
031_2014	WT	WT	WT	WT	WT	WT	WT	WT	-	4	S	0.25	I
030_2014	WT	WT	WT	WT	WT	WT	WT	p.D87Y,	-	4	S	<0.25	I
029_2014	WT	WT	WT	WT	WT	WT	WT	p.D87N,	-	4	S	<0.03	I
028_2014	WT	WT	WT	WT	WT	WT	WT	WT	-	4	S	0.5	I
026_2014	WT	WT	WT	WT	WT	WT	WT	WT	-	4	S	0.25	S
025_2014	WT	WT	WT	WT	WT	WT	p.T57S,	WT	-	4	S	0.25	R
024_2014	WT	WT	WT	WT	WT	WT	WT	p.D87G,	-	4	S	0.25	R
023_2014	Gene found with coverage, 0.148316, below minimum coverage threshold: 0.6	WT	WT	WT	WT	WT	WT	WT	-	4	S	0.125	I
020_2014	WT	WT	WT	WT	WT	WT	WT	p.D87N,	-	4	S	1	R
017_2014	WT	WT	WT	WT	WT	WT	p.T57S,	WT	-	4	S	0.5	I
014_2014	-	WT	WT	-	WT	WT	WT	p.D87G,	-	4	S	0.25	S
008_2014	WT	WT	WT	WT	WT	WT	WT	p.D87G,	aac(6')-Ib-cr,qnrS2,	4	S	0.25	I
007_2014	-	WT	WT	-	WT	WT	WT	p.D87N,	-	4	S	<0.03	S
006_2014	Gene found with coverage, 0.214378, below minimum coverage threshold: 0.6	WT	WT	WT	WT	WT	WT	WT	-	4	S	8	I
004_2014	WT	WT	WT	WT	WT	WT	WT	p.D87N,	-	4	S	<0.03	I
003_2014	WT	WT	WT	WT	WT	WT	p.T57S,	WT	-	2	S	16	S
