# Supplementary material for: Whole Genome Sequencing, Antibiotic Resistance, and Epidemiology Features of Nontyphoidal Salmonella Isolated From Diarrheic Children: Evidence From North China
Source: Front Microbiol. 2022 May 16;13:882647. doi: 10.3389/fmicb.2022.882647 (PMC9150820; doi:10.3389/fmicb.2022.882647)
Supplement: Supplementary file 3 [file Table_3.XLSX]

## Sheet: Sheet1
Specimen number	Accession number	Sequencing number	Gender	Age(moonths)	Whether in the hospital	Symptom	Specimen type	Suspected exposed food			Predicted serotype after confirmation by serum agglutination	Year	AMP		CAZ		AMS		CFX		CTX		CFZ		IMP		TET		NAL		CIP		AZM		CHL		GEN		SXT		MDR
JL043916201400063	SAMN26764332	JLS98	Male	24	No	Diarrhea (mucous stools 8 times/day)	Stool	Unknown food			Enteritidis	2018	>64	R	<1	S	32/16	R	<2	S	0.5	S	4	I	<0.25	S	4	S	>64	R	0.25	I	<4	S	4	S	<1	S	<0.25/4.75	S	3
JL043916201400062	SAMN26764333	JLS96	Female	1	No	Diarrhea (watery stools 5 times/day)	Stool	Unknown food			I 4,[5],12:i:-	2018	<2	S	<1	S	<2/1	S	<2	S	<0.25	S	4	I	0.5	S	>32	R	4	S	0.125	I	8	S	>64	R	<1	S	>8/152	R	3
JL043915201700158	SAMN26764334	JLS95	Female	22	No	Diarrhea (mucous stools 4 times/day)	Stool	Fruits and derived products(including preserved fruit and candied fruit)			Typhimurium	2017	>64	R	<1	S	32/16	R	<2	S	>8	R	>16	R	<0.25	S	>32	R	8	S	0.5	I	16	S	<2	S	<1	S	2/38	S	4
JL043915201600024	SAMN26764335	JLS94	Male	8	No	Diarrhea (watery stools 7 times/day)	Stool	—			I 4,[5],12:i:-	2017	>64	R	<1	S	64/32	R	<2	S	>8	R	>16	R	<0.25	S	>32	R	4	S	8	R	>64	R	>64	R	2	S	>8/152	R	8
JL043915201500085	SAMN26764336	JLS93	Female	11	No	Diarrhea (mucous stools 5 times/day)	Stool	Other food			Singapore	2017	<2	S	<1	S	<2/1	S	4	S	0.5	S	2	S	<0.25	S	<1	S	4	S	<0.03	S	<4	S	8	S	<1	S	<0.25/4.75	S	0
JL043915201500080	SAMN26764337	JLS91	Female	8	No	Diarrhea (mucous stools 4 times/day)	Stool	Infant food			Enteritidis	2017	>64	R	<1	S	64/32	R	<2	S	<0.25	S	8	R	<0.25	S	<1	S	>64	R	0.25	I	<64	R	4	S	<1	S	<0.25/4.75	S	5
JL043915201500079	SAMN26764338	JLS88	Male	70	No	Diarrhea (watery stools 4 times/day)	Stool	Other food			I 4,[5],12:i:-	2017	>64	R	<1	S	16/8	I	4	S	<0.25	S	8	R	<0.25	S	>32	R	4	S	0.5	I	<4	S	16	I	<1	S	>8/152	R	4
JL043915201500076	SAMN26764339	JLS87	Female	8	No	Diarrhea (mucous stools 6 times/day)	Stool	Infant food			Enteritidis	2017	>64	R	32	R	64/32	R	<2	S	<0.25	S	8	R	<0.25	S	2	S	>64	R	0.5	I	64	R	>64	R	32	R	>8/152	R	7
JL043915201500075	SAMN26764340	JLS86	Female	15	No	Diarrhea (mucous stools 5 times/day)	Stool	Infant food			Stanley	2017	<2	S	<1	S	<2/1	S	<2	S	0.5	S	1	S	<0.25	S	>32	R	>64	R	0.25	I	<4	S	<2	S	<1	S	<0.25/4.75	S	2
JL043814201900286	SAMN26764341	JLS85	Female	13	No	Diarrhea (watery stools 4 times/day)	Stool	Fruits and derived products(including preserved fruit and candied fruit)			Enteritidis	2017	>64	R	<1	S	32/16	R	<2	S	<0.25	S	2	S	<0.25	S	4	S	>64	R	0.25	I	<4	S	8	S	<1	S	<0.25/4.75	S	3
JL043814201900278	SAMN26764342	JLS82	Male	23	No	Abdominal pain,diarrhea (watery stools 5 times/day)	Stool	Fruits and derived products(including preserved fruit and candied fruit)			Typhimurium	2017	<2	S	<1	S	<2/1	S	8	S	<0.25	S	4	I	<0.25	S	>32	R	>64	R	<0.03	S	<4	S	4	S	<1	S	<0.25/4.75	S	2
JL043814201900251	SAMN26764343	JLS8	Male	17	No	Diarrhea (watery stools 4 times/day)	Stool	Foodgrain and grain products(including starch food,bakery food and all kinds of staple food)			I 4,[5],12:i:-	2017	>64	R	2	S	64/32	R	4	S	<0.25	S	8	R	<0.25	S	>32	R	64	S	<0.25	I	<4	S	8	S	<1	S	<0.25/4.75	S	4
JL043814201900249	SAMN26764344	JLS79	Male	12	No	Diarrhea (watery stools 5 times/day)	Stool	Beverages and frozen drinks			Enteritidis	2014	>64	R	<1	S	16/8	I	<2	S	<0.25	S	>16	R	<0.25	S	4	S	>64	R	0.125	I	8	S	<2	S	<1	S	>8/152	R	4
JL043814201700140	SAMN26764345	JLS78	Male	15	No	Diarrhea (watery stools 4 times/day)	Stool	Milk and Dairy products			I 4,[5],12:i:-	2017	>64	R	4	S	64/32	R	<2	S	<0.25	S	4	I	<0.25	S	>32	R	>64	R	<0.03	S	<4	S	8	S	<1	S	<0.25/4.75	S	4
JL043771201900068	SAMN26764346	JLS77	Male	11	No	Diarrhea (mucous stools 2 times/day)	Stool	Fruits and derived products(including preserved fruit and candied fruit)			Virchow	2017	<2	S	<1	S	<2/1	S	<2	S	0.5	S	4	I	<0.25	S	4	S	4	S	0.125	I	<4	S	<2	S	<1	S	<0.25/4.75	S	0
JL043771201900043	SAMN26764347	JLS75	Female	30	Yes	Abdominal pain,vomiting ( 2 times/day)Diarrhea (watery stools 5 times/day)	Stool	Fruits and derived products(including preserved fruit and candied fruit)			Thompson	2017	>64	R	<1	S	16/8	I	<2	S	0.5	S	4	I	<0.25	S	4	S	4	S	<0.03	S	<4	S	8	S	<1	S	<0.25/4.75	S	1
JL043771201800115	SAMN26764348	JLS74	Male	5	No	Diarrhea (mucous stools 5 times/day)	Stool	Milk and Dairy products			Enteritidis	2017	>64	R	<1	S	32/16	R	<2	S	2	I	>16	R	<0.25	S	2	S	>64	R	0.5	I	16	S	4	S	2	S	>8/152	R	5
JL043771201800114	SAMN26764349	JLS73	Female	8	No	Diarrhea (mucous stools 6 times/day)	Stool	A variety of food			Braenderup	2017	<2	S	<1	S	<2/1	S	<2	S	0.5	S	8	R	<0.25	S	<1	S	>64	R	0.25	I	<4	S	4	S	<1	S	<0.25/4.75	S	2
JL043771201800084	SAMN26764350	JLS7	Male	10	No	Diarrhea (mucous stools 3 times/day)	Stool	Milk and Dairy products			I 4,[5],12:i:-	2017	>64	R	8	I	16/8	I	4	S	<0.25	S	16	R	<0.25	S	>32	R	4	S	0.25	I	<4	S	4	S	<1	S	0.5/9.5	S	3
JL043771201800083	SAMN26764351	JLS69	Female	48	No	Diarrhea (mucous stools 6 times/day)	Stool	Mixed food			Derby	2014	<2	S	<1	S	<2/1	S	8	S	1	S	4	I	<0.25	S	>32	R	16	S	<0.03	S	<4	S	8	S	<1	S	<0.25/4.75	S	1
JL043771201800054	SAMN26764352	JLS65	Male	7	Yes	Diarrhea (mucous stools 5 times/day)	Stool	Milk and Dairy products			Infantis	2016	>64	R	<1	S	32/16	R	<2	S	<0.25	S	4	I	<0.25	S	32	R	>64	R	<0.03	S	<4	S	8	S	<1	S	<0.25/4.75	S	4
JL043771201800052	SAMN26764353	JLS55	Male	25	Yes	Diarrhea (mucous stools 3 times/day)	Stool	A variety of food			I 4,[5],12:i:-	2016	>64	R	32	R	64/32	R	4	S	<0.25	S	4	I	0.5	S	>32	R	8	S	<0.03	S	<4	S	4	S	<1	S	<0.25/4.75	S	4
JL043771201700086	SAMN26764354	JLS47	Female	17	No	Diarrhea (mucous stools 4 times/day)	Stool	Foodgrain and grain products(including starch food,bakery food and all kinds of staple food)			Enteritidis	2015	>64	R	2	S	16/8	I	4	S	1	S	8	R	<0.25	S	4	S	>64	R	0.5	I	<4	S	>64	R	<1	S	<0.25/4.75	S	4
JL043771201700084	SAMN26764355	JLS41	Female	18	No	Diarrhea (mucous stools 10 times/day)	Stool	Fruits and derived products(including preserved fruit and candied fruit)			Enteritidis	2015	<2	S	<1	S	<2/1	S	16	I	>8	R	>16	R	<0.25	S	<1	S	<2	S	>32	R	32	R	32	R	8	I	>8/152	R	5
JL043771201700048	SAMN26764356	JLS40	Male	7	No	Vomiting (3 times/day) Diarrhea (mucous stools 10 times/day)	Stool	Beans and soy products			Enteritidis	2015	>64	R	<1	S	16/8	I	<2	S	<0.25	S	2	S	<0.25	S	>32	R	>64	R	<0.03	S	<4	S	8	S	<1	S	<0.25/4.75	S	3
JL043771201700036	SAMN26764357	JLS4	Female	13	No	Diarrhea (mucous stools 4 times/day)	Stool	Fruits and derived products(including preserved fruit and candied fruit)			Agona	2015	>64	R	4	S	16/8	I	<2	S	<0.25	S	2	S	<0.25	S	2	S	>64	R	0.25	I	<4	S	32	R	<1	S	2/38	S	3
JL043771201700015	SAMN26764358	JLS39	Female	27	No	Diarrhea (watery stools 7 times/day)	Stool	Fruits and derived products(including preserved fruit and candied fruit)			Enteritidis	2014	>64	R	2	S	32/16	R	<2	S	<0.25	S	2	S	0.5	S	4	S	>64	R	0.125	I	<4	S	8	S	<1	S	<0.25/4.75	S	3
JL043771201700007	SAMN26764359	JLS38	Female	27	No	Diarrhea (mucous stools 5 times/day)	Stool	Foodgrain and grain products(including starch food,bakery food and all kinds of staple food)			Agona	2015	>64	R	<1	S	8/4	S	<2	S	>8	R	>16	R	<0.25	S	<1	S	>64	R	0.5	I	<4	S	8	S	<1	S	<0.25/4.75	S	3
JL043771201600068	SAMN26764360	JLS36	Female	30	No	Diarrhea (mucous stools 4 times/day)	Stool	Fruits and derived products(including preserved fruit and candied fruit)			Typhimurium	2015	>64	R	4	S	>64/32	R	4	S	<0.25	S	4	I	<0.25	S	>32	R	>64	R	<0.03	S	<4	S	4	S	<1	S	<0.25/4.75	S	4
JL043771201600067	SAMN26764361	JLS34	Male	8	No	Abdominal pain,diarrhea (mucous stools 6 times/day)	Stool	Fruits and derived products(including preserved fruit and candied fruit)			Litchfield	2015	>64	R	<1	S	16/8	I	<2	S	<0.25	S	4	I	<0.25	S	8	I	>64	R	0.125	I	<4	S	<2	S	<1	S	<0.25/4.75	S	2
JL043771201600056	SAMN26764362	JLS33	Male	26	No	Diarrhea (watery stools 5 times/day)	Stool	Unknown food			Stanley	2015	<2	S	<1	S	<2/1	S	<2	S	0.5	S	8	R	<0.25	S	<1	S	<2	S	0.25	I	64	R	>64	R	<1	S	>8/152	R	4
JL043771201600046	SAMN26764363	JLS32	Male	8	No	Diarrhea (watery stools 8 times/day)	Stool	Foodgrain and grain products(including starch food,bakery food and all kinds of staple food)			I 4,[5],12:i:-	2015	>64	R	<1	S	32/16	R	4	S	>8	R	>16	R	<0.25	S	>32	R	>64	R	0.5	I	<4	S	>64	R	<1	S	<0.25/4.75	S	6
JL043771201500026	SAMN26764364	JLS30	Female	15	No	Diarrhea (rice-water stools 2 times/day)	Stool	Vegetables and vegetable products			Enteritidis	2015	>64	R	<1	S	32/16	R	<2	S	0.5	S	4	I	<0.25	S	>32	R	>64	R	<0.03	S	<4	S	4	S	<1	S	<0.25/4.75	S	4
JL043713201900113	SAMN26764365	JLS3	Male	27	No	Abdominal pain,diarrhea (watery stools 4 times/day)	Stool	Fruits and derived products(including preserved fruit and candied fruit)			Enteritidis	2015	16	I	<1	S	16/8	I	<2	S	<0.25	S	1	S	<0.25	S	16	R	32	R	1	R	<4	S	>64	R	16	R	>8/152	R	4
JL043612201900079	SAMN26764366	JLS25	Female	60	No	Vomiting (4 times/day) Nausea, abdominal pain, diarrhea (watery stools 4 times/day)	Stool	A variety of food			Agona	2014	4	S	2	S	4/2	S	<2	S	0.5	S	4	I	0.5	S	4	S	4	S	0.06	S	<4	S	32	R	<1	S	<0.25/4.75	S	1
JL043611201900395	SAMN26764367	JLS24	Female	36	No	Abdominal pain,diarrhea (watery stools 7 times/day)	Stool	Fruits and derived products(including preserved fruit and candied fruit)			Enteritidis	2015	>64	R	2	S	4/2	S	<2	S	0.5	S	4	I	<0.25	S	<1	S	2	S	16	R	16	S	>64	R	<1	S	>8/152	R	4
JL043611201700172	SAMN26764368	JLS23	Male	11	No	Diarrhea (watery stools 10 times/day)	Stool	Fruits and derived products(including preserved fruit and candied fruit)			Enteritidis	2015	>64	R	<1	S	16/8	I	<2	S	<0.25	S	2	S	<0.25	S	<1	S	>64	R	<0.25	I	<4	S	4	S	<1	S	<0.25/4.75	S	2
JL043611201500181	SAMN26764369	JLS21	Male	16	No	Abdominal pain,diarrhea (watery stools 4 times/day)	Stool	Unknown food			Agona	2015	>64	R	2	S	16/8	I	8	S	<0.25	S	4	I	<0.25	S	>32	R	>64	R	<0.25	I	<4	S	16	I	<1	S	<0.25/4.75	S	3
JL043611201500173	SAMN26764370	JLS18	Female	10	No	Diarrhea (watery stools 5 times/day)	Stool	Unknown food			Enteritidis	2015	>64	R	<1	S	16/8	I	4	S	<0.25	S	4	I	<0.25	S	4	S	32	R	2	R	<4	S	>64	R	32	R	>8/152	R	4
JL043611201500171	SAMN26764371	JLS149	Female	12	No	Diarrhea (watery stools 6 times/day)	Stool	Milk and Dairy products			I 4,[5],12:i:-	2014	<2	S	<1	S	<2/1	S	4	S	2	I	4	I	<0.25	S	>32	R	4	S	4	R	<4	S	>64	R	32	R	0.5/9.5	S	4
JL043611201500133	SAMN26764372	JLS148	Male	18	No	Vomiting (2 times/day) Abdominal pain, diarrhea (watery stools 3 times/day)	Stool	Unknown food			Litchfield	2018	4	S	<1	S	4/2	S	<2	S	<0.25	S	4	I	1	S	>32	R	4	S	<0.03	S	<4	S	4	S	<1	S	<0.25/4.75	S	1
JL04361120140128	SAMN26764373	JLS145	Male	24	Yes	Nausea,vomiting (1 times/day)Diarrhea (mucous stools 3 times/day)	Stool	Unknown food			Litchfield	2018	4	S	<1	S	4/2	S	<2	S	<0.25	S	4	I	1	S	>32	R	4	S	1	R	32	R	16	I	32	R	>8/152	R	4
JL043611201400107	SAMN26764374	JLS143	Male	24	Yes	Diarrhea (watery stools 8 times/day)	Stool	Unknown food			I 4,[5],12:i:-	2018	>64	R	2	S	16/8	I	<2	S	>8	R	>16	R	<0.25	S	>32	R	4	S	0.5	I	<4	S	>64	R	<1	S	>8/152	R	5
JL043611201400093	SAMN26764375	JLS141	Male	12	Yes	Diarrhea (mucous stools 5 times/day)	Stool	Unknown food,unknown food			I 4,[5],12:i:-	2018	>64	R	<1	S	32/16	R	<2	S	<0.25	S	8	R	<0.25	S	>32	R	>64	R	<0.03	S	<4	S	8	S	<1	S	<0.25/4.75	S	5
JL043518201800010	SAMN26764376	JLS140	Male	48	No	Abdominal pain,diarrhea (mucous stools 4 times/day)	Anal swab	Meat and meat products			London	2018	>64	R	2	S	32/16	R	<2	S	0.5	S	4	I	<0.25	S	>32	R	64	R	0.125	I	<4	S	4	S	>32	R	<0.25/4.75	S	5
JL043518201500171	SAMN26764377	JLS136	Female	18	No	Nausea,diarrhea (watery stools 4 times/day)	Anal swab	Milk and Dairy products			Goldcoast or Brikama	2018	>64	R	2	S	32/16	R	4	S	<0.25	S	4	I	0.5	S	>32	R	8	S	0.5	I	<4	S	4	S	<1	S	<0.25/4.75	S	3
JL043518201400097	SAMN26764378	JLS135	Male	36	No	Abdominal pain,nausea,diarrhea (watery stools 3 times/day)	Stool	Unknown food			Enteritidis	2018	4	S	<1	S	<2/1	S	<2	S	0.5	S	8	R	<1	S	4	S	>64	R	0.25	I	<4	S	4	S	<1	S	0.5/9.5	S	2
JL04351820140087	SAMN26764379	JLS134	Female	1	Yes	Diarrhea (watery stools 7 times/day)	Anal swab	Unknown food			I 4,[5],12:i:-	2018	>64	R	<1	S	32/16	R	<2	S	<0.25	S	8	R	0.5	S	>32	R	>64	R	0.25	I	<4	S	4	S	<1	S	<0.25/4.75	S	5
JL043518201400040	SAMN26764380	JLS133	Male	36	No	Abdominal pain,diarrhea (watery stools 5 times/day)	Stool	Unknown food			Thompson	2018	>64	R	8	I	64/32	R	4	S	>8	R	>16	R	2	I	16	R	>64	R	1	R	<4	S	>64	R	<1	S	>8/152	R	7
JL043518201400016	SAMN26764381	JLS131	Male	48	Yes	Diarrhea (watery stools 5 times/day)	Anal swab	Unknown food,unknown food,unknown food			I 4,[5],12:i:-	2018	>64	R	2	S	16/8	I	<2	S	<0.25	S	8	R	0.5	S	>32	R	4	S	0.25	I	<4	S	>64	R	<1	S	>8/152	R	5
JL043510201900129	SAMN26764382	JLS130	Male	13	No	Diarrhea (watery stools 4 times/day)	Stool	Foodgrain and grain products(including starch food,bakery food and all kinds of staple food)			I 4,[5],12:i:-	2018	>64	R	2	S	32/16	R	8	S	0.5	S	8	R	0.5	S	>32	R	4	S	1	R	<4	S	4	S	<1	S	<0.25/4.75	S	5
JL043510201900124	SAMN26764383	JLS129	Female	22	No	Diarrhea (watery stools 4 times/day)	Stool	Vegetables and vegetable products			Typhimurium	2018	>64	R	2	S	32/16	R	<2	S	<0.25	S	1	S	<0.25	S	>32	R	8	S	0.125	I	8	S	<2	S	<1	S	<0.25/4.75	S	3
JL043510201900082	SAMN26764384	JLS127	Male	25	No	Diarrhea (watery stools 4 times/day)	Stool	Eggs and egg products			Agona	2018	>64	R	<1	S	16/8	I	<2	S	<0.25	S	2	S	0.5	S	2	S	>64	R	0.06	S	<4	S	<2	S	<1	S	<0.25/4.75	S	2
JL043510201800216	SAMN26764385	JLS125	Male	15	No	Diarrhea (watery stools 4 times/day)	Stool	Foodgrain and grain products(including starch food,bakery food and all kinds of staple food)			Stanley	2018	<2	S	<1	S	<2/1	S	4	S	0.5	S	4	I	0.5	S	2	S	4	S	<0.03	S	<4	S	8	S	<1	S	<0.25/4.75	S	0
JL043510201700116	SAMN26764386	JLS124	Male	14	No	Diarrhea (watery stools 3 times/day)	Stool	Milk and Dairy products			I 4:b:-	2018	4	S	<1	S	<2/1	S	<2	S	<0.25	S	8	R	0.5	S	4	S	>64	R	0.25	I	<4	S	4	S	<1	S	<0.25/4.75	S	2
JL043510201700110	SAMN26764387	JLS122	Female	25	No	Diarrhea (watery stools 3 times/day)	Stool	Eggs and egg products			I 4:b:-	2018	<2	S	<1	S	<2/1	S	<2	S	<0.25	S	8	R	0.5	S	2	S	4	S	0.125	I	<4	S	4	S	<1	S	<0.25/4.75	S	1
JL043510201700106	SAMN26764388	jlS121	Female	60	No	Diarrhea (watery stools 3 times/day)	Stool	Meat and meat products			I 4,[5],12:i:-	2018	>64	R	<1	S	32/16	R	<2	S	0.5	S	8	R	<0.25	S	>32	R	>64	R	0.25	I	<4	S	4	S	<1	S	<0.25/4.75	S	5
JL043510201700100	SAMN26764389	jlS120	Female	26	No	Diarrhea (watery stools 3 times/day)	Stool	Eggs and egg products			Typhimurium	2018	>64	R	<1	S	32/16	R	4	S	<0.25	S	4	I	<0.25	S	>32	R	>64	R	<0.03	S	<4	S	4	S	<1	S	<0.25/4.75	S	4
JL043510201700095	SAMN26764390	JLS12	Male	48	No	Diarrhea (watery stools 4 times/day)	Stool	Meat and meat products			I 4,[5],12:i:-	2018	>64	R	2	S	32/16	R	16	I	1	S	4	I	<0.25	S	>32	R	4	S	1	R	<4	S	>64	R	32	R	0.5/9.5	S	6
JL043510201700002	SAMN26764391	jlS119	Female	31	No	Diarrhea (watery stools 3 times/day)	Stool	Eggs and egg products			Enteritidis	2014	>64	R	2	S	32/16	R	4	S	0.5	S	8	R	<0.25	S	8	I	>64	R	0.25	I	<4	S	8	S	<1	S	0.5/9.5	S	4
JL043510201600247	SAMN26764392	jlS117	Female	30	No	Diarrhea (rice-water stools 3 times/day)	Stool	Milk and Dairy products			Enteritidis	2018	>64	R	>32	R	32/16	R	4	S	1	S	4	I	<0.25	S	>32	R	64	R	0.25	I	<4	S	4	S	<1	S	<0.25/4.75	S	5
JL043510201600161	SAMN26764393	jlS115	Male	48	No	Abdominal pain,diarrhea (rice-water stools 4 times/day)	Stool	Vegetables and vegetable products			I 4,[5],12:i:-	2018	>64	R	<1	S	32/16	R	8	S	0.5	S	4	I	0.5	S	>32	R	4	S	0.06	S	<4	S	4	S	<1	S	<0.25/4.75	S	3
JL043510201600130	SAMN26764394	JLS100	Male	18	No	Diarrhea (rice-water stools 5 times/day)	Stool	Vegetables and vegetable products			I 4,[5],12:i:-	2018	>64	R	2	S	16/8	I	>64	R	>8	R	>16	R	0.5	S	>32	R	8	S	0.25	I	<4	S	4	S	<1	S	>1/19	S	3
JL043510201600114	SAMN26764395	jl19S96	Male	48	No	Abdominal pain,diarrhea (watery stools 10 times/day)	Stool	Meat and meat products			Typhimurium	2018	>64	R	<1	S	16/8	I	<2	S	<0.25	S	1	S	<0.25	S	>32	R	>64	R	0.125	I	<4	S	<2	S	2	S	<0.25/4.75	S	3
JL043510201600102	SAMN26764396	jl19S75	Female	13	Yes	Vomiting (1 times/day) Diarrhea (mucous stools 3 times/day)	Stool	Foodgrain and grain products(including starch food,bakery food and all kinds of staple food)			Enteritidis	2019	>64	R	<1	S	16/8	I	4	S	<0.25	S	4	I	<0.25	S	4	S	>64	R	<0.25	I	<4	S	8	S	<1	S	<0.25/4.75	S	2
JL043510201500155	SAMN26764397	jl19S7	Male	25	No	Diarrhea (watery stools 6 times/day)	Stool	Eggs and egg products			London	2019	>64	R	>32	R	>64/32	R	4	S	0.5	S	8	R	0.5	S	>32	R	64	R	0.25	I	<4	S	>64	R	<1	S	>8/152	R	7
JL043510201500128	SAMN26764398	jl19S69	Female	27	No	Nausea,diarrhea (rice-water stools 6 times/day)	Stool	Unknown food			I 4,[5],12:i:-	2019	>64	R	<1	S	16/8	I	<2	S	<0.25	S	8	R	<0.25	S	>32	R	8	S	0.25	I	<4	S	4	S	<1	S	<0.25/4.75	S	3
JL043510201500120	SAMN26764399	jl19S57	Female	27	No	Diarrhea (rice-water stools 2 times/day)	Stool	Unknown food			Stanley	2019	<2	S	<1	S	<2/1	S	<2	S	<0.25	S	2	S	0.5	S	4	S	4	S	<0.03	S	<4	S	4	S	<1	S	<0.25/4.75	S	0
JL043510201500105	SAMN26764400	jl19S55	Female	15	No	Diarrhea (rice-water stools 6 times/day)	Stool	Unknown food			Typhimurium	2019	>64	R	2	S	32/16	R	<2	S	1	S	>16	R	<0.25	S	>32	R	8	S	0.25	I	>64	R	<2	S	<1	S	<0.25/4.75	S	5
JL043510201500096	SAMN26764401	jl19S46	Male	21	No	Diarrhea (mucous stools 4 times/day)	Stool	Unknown food			Chailey	2019	<2	S	<1	S	<2/1	S	<2	S	<0.25	S	1	S	<0.25	S	4	S	4	S	2	R	8	S	>64	R	>32	R	>8/152	R	3
JL043510201500095	SAMN26764402	jl19S4	Male	23	No	Nausea,diarrhea (rice-water stools 4 times/day)	Stool	Unknown food			Agona	2019	4	S	2	S	4/2	S	<2	S	0.5	S	4	I	<0.25	S	>32	R	4	S	0.06	S	<4	S	4	S	<1	S	<0.25/4.75	S	1
JL043510201500088	SAMN26764403	jl19S27	Female	14	No	Vomiting (1 times/day) Diarrhea (watery stools 4 times/day)	Stool	Unknown food			Enteritidis	2019	>64	R	<1	S	32/16	R	4	S	0.5	S	2	S	<0.25	S	8	I	>64	R	0.125	I	8	S	8	S	<1	S	<0.25/4.75	S	3
JL043510201400122	SAMN26764404	jl19S12	Male	60	No	Diarrhea (watery stools 5 times/day)	Stool	Unknown food			London	2019	>64	R	<1	S	32/16	R	<2	S	>8	R	>16	R	1	S	>32	R	16	S	0.125	I	64	R	4	S	<1	S	<0.25/4.75	S	5
JL043510201400119	SAMN26764405	GL10	Male	12	No	Diarrhea (watery stools 4 times/day)	Stool	Unknown food			Goldcoast or Brikama	2019	>64	R	<1	S	32/16	R	<2	S	<0.25	S	8	R	1	S	>32	R	16	S	0.25	I	<4	S	4	S	<1	S	<0.25/4.75	S	4
JL043510201400058	SAMN26764406	GL07	Female	12	No	Abdominal pain,diarrhea (watery stools 4 times/day)	Stool	Unknown food,unknown food			Enteritidis	2015	>64	R	4	S	16/8	I	16	I	<0.25	S	2	S	<0.25	S	>32	R	>64	R	<0.25	I	<4	S	8	S	<1	S	<0.25/4.75	S	3
JL04351020140057	SAMN26764407	B405_2019	Male	24	No	Abdominal pain,diarrhea (mucous stools 2 times/day)	Stool	Unknown food			Agona	2015	>64	R	4	S	32/16	R	<2	S	<0.25	S	1	S	<0.25	S	>32	R	>64	R	0.125	I	8	S	<2	S	<1	S	<0.25/4.75	S	4
JL04351020140056	SAMN26764408	B403_2019	Male	24	No	Diarrhea (rice-water stools 6 times/day)	Stool	Unknown food			Enteritidis	2019	>64	R	<1	S	32/16	R	4	S	8	R	>16	R	<0.25	S	4	S	>64	R	0.125	I	<4	S	16	I	<1	S	4/76	R	5
JL043417201900107	SAMN26764409	B402_2019	Female	15	No	Vomiting (4 times/day) Nausea and diarrhea (watery stools 3 times/day)	Stool	Fruits and derived products(including preserved fruit and candied fruit)			Enteritidis	2019	>64	R	<1	S	16/8	I	4	S	0.5	S	8	R	<0.25	S	4	S	>64	R	0.125	I	<4	S	4	S	<1	S	>8/152	R	4
JL043417201900101	SAMN26764410	B390_2019	Male	9	No	Abdominal pain,diarrhea (loose stools 6 times/day)	Stool	Milk and Dairy products			Enteritidis	2019	>64	R	<1	S	32/16	R	<2	S	<0.25	S	2	S	<0.25	S	4	S	>64	R	0.125	I	<4	S	4	S	<1	S	<0.25/4.75	S	3
JL043417201800188	SAMN26764411	B388_2019	Female	7	No	Vomiting (3 times/day) Diarrhea (loose stools 3 times/day)	Stool	Milk and Dairy products			Typhimurium	2019	>64	R	8	I	>64/32	R	<2	S	0.5	S	1	S	<0.25	S	>32	R	16	S	0.125	I	8	S	4	S	<1	S	<0.25/4.75	S	3
JL043417201800165	SAMN26764412	B386_2019	Male	9	No	Vomiting (3 times/day) Diarrhea (loose stools 3 times/day)	Stool	Milk and Dairy products			Enteritidis	2019	>64	R	<1	S	8/4	S	<2	S	2	I	>16	R	<0.25	S	16	R	>64	R	2	R	>64	R	4	S	<1	S	2/38	S	5
JL043417201800135	SAMN26764413	B385_2019	Male	29	No	Vomiting (3 times/day) Diarrhea (watery stools 4 times/day)	Stool	Beverages and frozen drinks			Enteritidis	2019	>64	R	<1	S	16/8	I	4	S	<0.25	S	16	R	0.5	S	8	I	>64	R	<0.25	I	<4	S	8	S	<1	S	<0.25/4.75	S	3
JL043417201800119	SAMN26764414	B384_2019	Male	18	No	Nausea,vomiting (2 times/day)Diarrhea (loose stools 2 times/day)	Stool	Fruits and derived products(including preserved fruit and candied fruit)			I 4,[5],12:i:-	2019	<2	S	<1	S	<2/1	S	8	S	<0.25	S	8	R	0.5	S	4	S	4	S	<0.25	I	8	S	8	S	<1	S	4/76	R	2
JL043417201800115	SAMN26764415	B378_2019	Male	36	No	Nausea,vomiting (3 times/day)Diarrhea (loose stools 2 times/day)	Stool	Fruits and derived products(including preserved fruit and candied fruit)			Typhimurium	2019	>64	R	<1	S	16/8	I	4	S	<0.25	S	4	I	<0.25	S	>32	R	4	S	0.25	I	<4	S	>64	R	<1	S	>8/152	R	4
JL043417201800110	SAMN26764416	B374_2019	Male	18	No	Vomiting (2 times/day) Diarrhea (loose stools 2 times/day)	Stool	Fruits and derived products(including preserved fruit and candied fruit)			I 4,[5],12:i:-	2019	4	S	<1	S	<2/1	S	<2	S	<0.25	S	4	I	<0.25	S	>32	R	16	S	<0.03	S	<4	S	>64	R	<1	S	>8/152	R	3
JL043417201800109	SAMN26764417	B373_2019	Male	31	No	Vomiting (2 times/day) Diarrhea (loose stools 2 times/day)	Stool	Beverages and frozen drinks			Enteritidis	2019	>64	R	8	I	16/8	I	<2	S	<0.25	S	8	R	<0.25	S	>32	R	>64	R	0.25	I	<4	S	4	S	<1	S	<0.25/4.75	S	4
JL043417201700170	SAMN26764418	B366_2019	Male	30	No	Vomiting (2 times/day), diarrhea (loose stools 3 times/day)	Stool	Fruits and derived products(including preserved fruit and candied fruit)			Enteritidis	2019	<2	S	<1	S	<2/1	S	<2	S	<0.25	S	2	S	<0.25	S	4	S	>64	R	0.125	I	>64	R	<2	S	<1	S	<0.25/4.75	S	2
JL043417201700148	SAMN26764419	B361_2019	Male	27	No	Vomiting (2 times/day), diarrhea (loose stools 2 times/day)	Stool	Milk and Dairy products			Enteritidis	2019	>64	R	<1	S	32/16	R	<2	S	<0.25	S	4	I	<0.25	S	>32	R	>64	R	0.25	I	<4	S	8	S	<1	S	0.5/9.5	S	4
JL043417201600208	SAMN26764420	B360_2019	Male	31	No	Abdominal pain,vomiting (2 times/day)Nausea,diarrhea (watery stools 4 times/day)	Stool	Beans and soy products			Enteritidis	2019	<2	S	<1	S	<2/1	S	8	S	0.5	S	4	I	<0.25	S	4	S	>64	R	<0.03	S	<4	S	>64	R	<1	S	>8/152	R	3
JL043417201600199	SAMN26764421	B358_2019	Female	17	No	Abdominal pain,nausea,vomiting (3 times/day)Diarrhea (watery stools 3 times/day)	Stool	Milk and Dairy products			Enteritidis	2019	>64	R	<1	S	32/16	R	<2	S	1	S	4	I	<0.25	S	4	S	>64	R	<0.03	S	<4	S	4	S	<1	S	>8/152	R	4
JL043417201600079	SAMN26764422	B356_2019	Male	60	No	Abdominal pain,nausea,vomiting (2 times/day)Diarrhea (loose stools 3 times/day)	Stool	Fruits and derived products(including preserved fruit and candied fruit)			I 4,[5],12:i:-	2019	>64	R	<1	S	32/16	R	<2	S	<0.25	S	2	S	<0.25	S	>32	R	>64	R	0.25	I	<4	S	<2	S	<1	S	<0.25/4.75	S	4
JL043417201600005	SAMN26764423	B355_2019	Female	21	No	Nausea,diarrhea (mucous stools 5 times/day)	Stool	Milk and Dairy products			I 4,[5],12:i:-	2019	4	S	<1	S	<2/1	S	16	I	<0.25	S	8	R	<0.25	S	4	S	4	S	0.25	I	<4	S	4	S	<1	S	<0.25/4.75	S	1
JL043417201500163	SAMN26764424	B351_2019	Male	7	No	Diarrhea (watery stools 4 times/day)	Stool	Unknown food			Enteritidis	2019	>64	R	4	S	32/16	R	8	S	<0.25	S	4	I	<0.25	S	>32	R	16	S	<0.25	I	<4	S	8	S	<1	S	<0.25/4.75	S	3
JL043417201500154	SAMN26764425	B349_2019	Male	12	No	Diarrhea (watery stools 7 times/day)	Stool	Unknown food			Enteritidis	2019	>64	R	<1	S	32/16	R	<2	S	<0.25	S	2	S	<0.25	S	>32	R	32	R	0.25	I	<4	S	8	S	<1	S	<0.25/4.75	S	4
JL043417201500153	SAMN26764426	B348_2019	Male	4	No	Diarrhea (watery stools 5 times/day)	Stool	Infant food			Enteritidis	2019	4	S	<1	S	<2/1	S	<2	S	<0.25	S	8	R	<0.25	S	4	S	>64	R	0.25	I	<4	S	4	S	<1	S	<0.25/4.75	S	2
JL043417201500143	SAMN26764427	B347_2019	Female	12	No	Diarrhea (watery stools 8 times/day)	Stool	Unknown food			Enteritidis	2019	>64	R	<1	S	16/8	I	8	S	0.5	S	4	I	1	S	8	I	>64	R	<0.03	S	<4	S	8	S	<1	S	<0.25/4.75	S	2
JL043417201500131	SAMN26764428	B345_2019	Female	19	No	Diarrhea (watery stools 5 times/day)	Stool	Milk and Dairy products			Enteritidis	2019	>64	R	<1	S	16/8	I	4	S	0.5	S	2	S	<0.25	S	4	S	>64	R	0.25	I	<4	S	4	S	<1	S	<0.25/4.75	S	2
JL043417201500113	SAMN26764429	B342_2019	Female	18	No	Vomiting (1 times/day) Diarrhea (watery stools 7 times/day)	Stool	Unknown food			I 4,[5],12:i:-	2019	>64	R	<1	S	32/16	R	4	S	1	S	8	R	<0.25	S	4	S	>64	R	0.06	S	<4	S	8	S	<1	S	<0.25/4.75	S	4
JL043417201500092	SAMN26764430	B337_2019	Male	17	No	Diarrhea (watery stools 4 times/day)	Stool	Unknown food			I 4,[5],12:i:-	2019	>64	R	2	S	32/16	R	<2	S	0.5	S	4	I	<0.25	S	>32	R	>64	R	<0.03	S	<4	S	8	S	<1	S	<0.25/4.75	S	4
JL043417201500075	SAMN26764431	B336_2019	Male	11	Yes	Diarrhea (watery stools 6 times/day)	Stool	Vegetables and vegetable products			I 4,[5],12:i:-	2019	>64	R	<1	S	16/8	I	>64	R	>8	R	>16	R	<0.25	S	>32	R	8	S	>32	R	>64	R	>64	R	>32	R	>8/152	R	7
JL043417201500072	SAMN26764432	B335_2019	Male	36	No	Nausea,vomiting (5 times/day)Diarrhea (watery stools 4 times/day)	Stool	Mixed food			I 4,[5],12:i:-	2019	>64	R	<1	S	16/8	I	<2	S	0.5	S	4	I	<0.25	S	>32	R	4	S	<0.03	S	<4	S	4	S	<1	S	>8/152	R	3
JL043417201500070	SAMN26764433	B329_2019	Male	13	Yes	Diarrhea (watery stools 3 times/day)	Stool	Unknown food			I 4,[5],12:i:-	2019	>64	R	<1	S	16/8	I	8	S	>8	R	>16	R	<0.25	S	>32	R	8	S	1	R	<4	S	>64	R	8	I	>8/152	R	6
JL043417201500051	SAMN26764434	B323_2019	Female	60	Yes	Vomiting (2 times/day) Diarrhea (watery stools 4 times/day)	Stool	Unknown food			Enteritidis	2019	>64	R	<1	S	32/16	R	<2	S	<0.25	S	4	I	0.5	S	>32	R	4	S	0.125	I	<4	S	8	S	<1	S	>8/152	R	4
JL043417201500034	SAMN26764435	B320_2019	Male	29	Yes	Abdominal pain,diarrhea (watery stools 4 times/day)	Stool	Vegetables and vegetable products			I 4,[5],12:i:-	2019	>64	R	<1	S	32/16	R	4	S	1	S	8	R	0.5	S	>32	R	4	S	1	R	16	S	8	S	16	R	>8/152	R	6
JL043417201400013	SAMN26764436	B319_2019	Female	24	Yes	Diarrhea (watery stools 5 times/day)	Stool	Unknown food			I 4,[5],12:i:-	2019	>64	R	<1	S	16/8	I	8	S	<0.25	S	2	S	0.5	S	8	I	>64	R	<0.03	S	<4	S	4	S	<1	S	<0.25/4.75	S	2
JL043409201400005	SAMN26764437	B309_2019	Female	24	Yes	Diarrhea (bloody stools 3 times/day)	Stool	Unknown food			Enteritidis	2019	>64	R	<1	S	32/16	R	<2	S	<0.25	S	4	I	1	S	>32	R	4	S	0.125	I	<4	S	4	S	<1	S	<0.25/4.75	S	3
JL043308201900153	SAMN26764438	B308_2019	Female	11	No	Abdominal pain,diarrhea (watery stools 4 times/day)	Stool	Foodgrain and grain products(including starch food,bakery food and all kinds of staple food)			Enteritidis	2019	>64	R	8	I	32/16	R	4	S	0.5	S	4	I	<0.25	S	>32	R	16	S	<0.03	S	<4	S	8	S	<1	S	<0.25/4.75	S	3
JL043308201900111	SAMN26764439	B307_2019	Male	25	No	Abdominal pain,diarrhea (watery stools 3 times/day)	Stool	Eggs and egg products			Typhimurium	2019	>64	R	<1	S	32/16	R	4	S	0.5	S	4	I	0.5	S	4	S	>64	R	0.125	I	<4	S	8	S	<1	S	<0.25/4.75	S	3
JL043308201900107	SAMN26764440	B304_2019	Female	8	No	Abdominal pain,diarrhea (mucous stools 3 times/day)	Stool	Foodgrain and grain products(including starch food,bakery food and all kinds of staple food)			I 4,[5],12:i:-	2019	>64	R	<1	S	32/16	R	<2	S	>8	R	>16	R	<0.25	S	32	R	>64	R	0.125	I	16	S	>64	R	16	R	>8/152	R	7
JL043308201900104	SAMN26764441	B303_2019	Male	20	No	Abdominal pain,diarrhea (loose stools 4 times/day)	Stool	Fruits and derived products(including preserved fruit and candied fruit)			I 4,[5],12:i:-	2019	>64	R	<1	S	32/16	R	<2	S	0.5	S	8	R	<0.25	S	>32	R	8	S	0.25	I	<4	S	4	S	<1	S	<0.25/4.75	S	4
JL043308201900098	SAMN26764442	B241_2018	Female	36	No	Abdominal pain,diarrhea (mucous stools 3 times/day)	Stool	Fruits and derived products(including preserved fruit and candied fruit)			I 4,[5],12:i:-	2019	>64	R	<1	S	32/16	R	<2	S	0.5	S	16	R	1	S	>32	R	8	S	0.25	I	<4	S	4	S	<1	S	<0.25/4.75	S	4
JL043308201900048	SAMN26764443	B240_2018	Female	18	No	Abdominal pain,diarrhea (mucous stools 3 times/day)	Stool	Fruits and derived products(including preserved fruit and candied fruit)			I 4,[5],12:i:-	2019	>64	R	<1	S	16/8	I	<2	S	0.5	S	2	S	<0.25	S	>32	R	4	S	0.125	I	<4	S	8	S	<1	S	<0.25/4.75	S	2
JL043308201800155	SAMN26764444	B235_2018	Male	24	No	Abdominal pain,diarrhea (watery stools 4 times/day)	Stool	Fruits and derived products(including preserved fruit and candied fruit)			Enteritidis	2019	8	S	<1	S	4/2	S	<2	S	>8	R	>16	R	<0.25	S	>32	R	8	S	0.25	I	<4	S	<2	S	<1	S	>8/152	R	3
JL043308201800145	SAMN26764445	B234_2018	Male	18	No	Abdominal pain,diarrhea (meat washing water sample stools 3 times/day)	Stool	Eggs and egg products			I 4,[5],12:i:-	2018	>64	R	<1	S	16/8	I	<2	S	<0.25	S	4	I	<0.25	S	>32	R	8	S	0.25	I	<4	S	4	S	<1	S	<0.25/4.75	S	2
JL043308201800142	SAMN26764446	B228_2018	Female	17	No	Abdominal pain,diarrhea (watery stools 4 times/day)	Stool	Fruits and derived products(including preserved fruit and candied fruit)			I 4,[5],12:i:-	2018	>64	R	8	I	32/16	R	4	S	0.5	S	8	R	<0.25	S	>32	R	16	S	0.25	I	<4	S	8	S	<1	S	0.5/9.5	S	4
JL043308201700024	SAMN26764447	B213_2018	Male	24	No	Abdominal pain,diarrhea (watery stools 4 times/day)	Stool	Fruits and derived products(including preserved fruit and candied fruit)			I 4,[5],12:i:-	2018	>64	R	<1	S	16/8	I	<2	S	<0.25	S	4	I	<0.25	S	>32	R	4	S	<0.03	S	<4	S	8	S	<1	S	<0.25/4.75	S	2
JL043308201600088	SAMN26764448	B212_2018	Female	36	No	Abdominal pain,diarrhea (mucous stools 5 times/day)	Stool	Milk and Dairy products			Enteritidis	2018	>64	R	<1	S	32/16	R	<2	S	<0.25	S	2	S	<0.25	S	2	S	>64	R	0.25	I	<4	S	4	S	<1	S	<0.25/4.75	S	3
JL043308201600078	SAMN26764449	B208_2018	Male	48	No	Abdominal pain,diarrhea (mucous stools 6 times/day)	Stool	Fruits and derived products(including preserved fruit and candied fruit)			Enteritidis	2018	>64	R	<1	S	32/16	S	<2	S	<0.25	S	2	S	<0.25	S	4	S	>64	R	<0.03	S	<4	S	8	S	<1	S	<0.25/4.75	S	2
JL043308201600059	SAMN26764450	B204_2018	Male	48	No	Abdominal pain,diarrhea (mucous stools 4 times/day)	Stool	Fruits and derived products(including preserved fruit and candied fruit)			Enteritidis	2018	>64	R	<1	S	32/16	R	<2	S	<0.25	S	8	R	<0.25	S	4	S	>64	R	0.25	I	<4	S	4	S	<1	S	<0.25/4.75	S	4
JL043308201500071	SAMN26764451	B203_2018	Male	14	No	Abdominal pain,nausea,diarrhea (mucous stools 4 times/day)	Stool	Unknown food			Enteritidis	2018	>64	R	<1	S	4/2	S	<2	S	<0.25	S	8	R	0.5	S	4	S	>64	R	<0.03	S	<4	S	8	S	<1	S	<0.25/4.75	S	3
JL043308201500046	SAMN26764452	B202_2018	Male	12	No	Abdominal pain,diarrhea (mucous stools 3 times/day)	Stool	Unknown food			Enteritidis	2018	>64	R	2	S	32/16	R	4	S	<0.25	S	2	S	<1	S	>32	R	>64	R	0.125	I	<4	S	8	S	<1	S	<0.25/4.75	S	4
JL043308201400082	SAMN26764453	B199_2018	Female	36	No	Diarrhea (watery stools 5 times/day)	Stool	Unknown food			Enteritidis	2018	>64	R	2	S	>64/32	R	<2	S	<0.25	S	2	S	<0.25	S	>32	R	>64	R	<0.03	S	<4	S	4	S	<1	S	<0.25/4.75	S	4
JL043306201900028	SAMN26764454	B194_2018	Female	9	No	Diarrhea (watery stools 10 times/day)	Stool	Fruits and derived products(including preserved fruit and candied fruit)			I 4,[5],12:i:-	2018	>64	R	4	S	32/16	R	4	S	1	S	8	R	0.5	S	>32	R	>64	R	<0.03	S	<4	S	4	S	<1	S	<0.25/4.75	S	5
JL043306201800067	SAMN26764455	B193_2018	Male	18	No	Diarrhea (watery stools 4 times/day)	Stool	Fruits and derived products(including preserved fruit and candied fruit)			Enteritidis	2018	4	S	<1	S	<2/1	S	<2	S	0.5	S	4	I	0.5	S	4	S	>64	R	0.5	I	<4	S	8	S	<1	S	<0.25/4.75	S	1
JL043306201700100	SAMN26764456	B190_2018	Male	4	No	Diarrhea (watery stools 6 times/day)	Stool	Milk and Dairy products			Enteritidis	2018	>64	R	<1	S	32/16	R	<2	S	0.5	S	2	S	0.5	S	4	S	>64	R	0.25	I	<4	S	4	S	<1	S	<0.25/4.75	S	3
JL043306201700099	SAMN26764457	B188_2018	Male	1	No	Diarrhea (mucous stools 6 times/day)	Stool	Fruits and derived products(including preserved fruit and candied fruit)			Enteritidis	2018	4	S	<1	S	4/2	S	<2	S	<0.25	S	4	I	2	I	2	S	8	S	0.25	I	<4	S	4	S	<1	S	<0.25/4.75	S	0
JL043306201700043	SAMN26764458	B186_2018	Female	3	No	Diarrhea (mucous stools 6 times/day)	Stool	Milk and Dairy products			I 4,[5],12:i:-	2018	>64	R	<1	S	16/8	I	4	S	0.5	S	2	S	0.5	S	>32	R	4	S	<0.03	S	<4	S	4	S	<1	S	<0.25/4.75	S	2
JL043306201600151	SAMN26764459	B182_2018	Male	10	No	Diarrhea (mucous stools 7 times/day)	Stool	Milk and Dairy products			I 4,[5],12:i:-	2018	>64	R	<1	S	16/8	I	<2	S	<0.25	S	2	S	0.5	S	>32	R	>64	R	0.125	I	<4	S	4	S	<1	S	2/38	S	3
JL043306201600142	SAMN26764460	B181_2018	Male	9	No	Diarrhea (watery stools 7 times/day)	Stool	Milk and Dairy products			Typhimurium	2018	>64	R	<1	S	32/16	R	<2	S	<0.25	S	2	S	<0.25	S	>32	R	4	S	0.125	I	>64	R	<2	S	16	R	>8/152	R	5
JL043306201600140	SAMN26764461	B177_2018	Male	36	No	Vomiting (2 times/day) Nausea,diarrhea (watery stools 6 times/day)	Stool	Fruits and derived products(including preserved fruit and candied fruit)			Enteritidis	2018	>64	R	<1	S	32/16	R	<2	S	0.5	S	1	S	<0.25	S	2	S	>64	R	0.25	I	>64	R	4	S	<1	S	<0.25/4.75	S	4
JL043306201600064	SAMN26764462	B174_2018	Male	24	No	Abdominal pain,diarrhea (watery stools 10 times/day)	Stool	Vegetables and vegetable products			I 4,[5],12:i:-	2018	>64	R	<1	S	16/8	I	<2	S	<0.25	S	1	S	<0.25	S	>32	R	4	S	4	R	<4	S	>64	R	>32	R	>8/152	R	5
JL043306201500154	SAMN26764463	B172_2018	Male	60	No	Diarrhea (mucous stools 10 times/day)	Stool	Fungus and fungus products			Enteritidis	2018	>64	R	<1	S	64/32	R	<2	S	>8	R	>16	R	<0.25	S	2	S	>64	R	0.5	I	32	R	>64	R	>32	R	>8/152	R	7
JL043306201500144	SAMN26764464	B163_2018	Male	10	No	Diarrhea (mucous stools 4 times/day)	Stool	Unknown food,Milk and Dairy products			Enteritidis	2018	>64	R	<1	S	32/16	R	<2	S	<0.25	S	4	I	1	S	2	S	>64	R	0.5	I	<4	S	>64	R	<1	S	>8/152	R	5
JL043916201800040	SAMN26764331	B154_2018	Male	14	No	Diarrhea (watery stools 8 times/day)	Stool	Milk and Dairy products			Enteritidis	2018	>64	R	<1	S	16/8	I	<2	S	0.5	S	8	R	<0.25	S	2	S	>64	R	<0.03	S	<4	S	8	S	<1	S	<0.25/4.75	S	3
JL043306201500103	SAMN26764465	B152_2018	Male	36	No	Diarrhea (watery stools 8 times/day)	Stool	Unknown food,unknown food			Enteritidis	2018	>64	R	<1	S	16/8	I	4	S	0.5	S	8	R	<0.25	S	>32	R	>64	R	1	R	8	S	8	S	4	S	<0.25/4.75	S	4
JL043306201500101	SAMN26764466	B147_2018	Male	8	No	Abdominal pain,diarrhea (watery stools 5 times/day)	Stool	Unknown food			Enteritidis	2018	>64	R	2	S	8/4	S	8	S	1	S	>16	R	<0.25	S	>32	R	64	R	0.06	S	<4	S	4	S	2	S	0.5/9.5	S	4
JL043306201500046	SAMN26764467	B137_2018	Male	36	No	Nausea,vomiting (6 times/day)Abdominal pain,diarrhea (mucous stools 5 times/day)	Stool	Mixed food			Enteritidis	2018	>64	R	2	S	32/16	R	<2	S	0.5	S	4	I	<0.25	S	>32	R	>64	R	<0.03	S	<4	S	8	S	<1	S	<0.25/4.75	S	4
JL043306201500006	SAMN26764468	B135_2018	Male	12	No	Diarrhea (watery stools 5 times/day)	Stool	Milk and Dairy products			Typhimurium	2018	<2	S	<1	S	<2/1	S	8	S	<0.25	S	4	I	<0.25	S	4	S	>64	R	<0.25	I	<4	S	16	I	<1	S	<0.25/4.75	S	1
JL0432A2201900286	SAMN26764469	B115_2018	Male	14	No	Diarrhea (watery stools 7 times/day)	Stool	A variety of food			I 4,[5],12:i:-	2018	>64	R	<1	S	16/8	I	16	I	>8	R	>16	R	0.5	S	>32	R	8	S	>32	R	>64	R	>64	R	>32	R	>8/152	R	7
JL0432A2201900215	SAMN26764470	B106_2018	Male	60	No	Abdominal pain,diarrhea (bloody stools 4 times/day)	Stool	Fruits and derived products(including preserved fruit and candied fruit)			Enteritidis	2018	>64	R	<1	S	16/8	I	<2	S	<0.25	S	1	S	<0.25	S	>32	R	>64	R	0.25	I	16	S	<2	S	8	I	>8/152	R	4
JL0432A2201900212	SAMN26764471	B103_2018	Male	33	No	Diarrhea (mucous stools 6 times/day)	Stool	Foodgrain and grain products(including starch food,bakery food and all kinds of staple food)			Enteritidis	2018	>64	R	<1	S	64/32	R	<2	S	>8	R	8	R	1	S	4	S	>64	R	0.25	I	8	S	8	S	<1	S	>8/152	R	5
JL0432A2201900194	SAMN26764472	B091_2017	Female	12	No	Diarrhea (watery stools 7 times/day)	Stool	Infant food			Enteritidis	2017	<2	S	<1	S	<2/1	S	<2	S	<0.25	S	1	S	<0.25	S	2	S	>64	R	0.125	I	<4	S	>64	R	<1	S	>8/152	R	3
JL0432A2201900103	SAMN26764473	B084_2017	Male	60	No	Diarrhea (watery stools 6 times/day)	Stool	Meat and meat products			I 4,[5],12:i:-	2017	>64	R	<1	S	16/8	I	<2	S	>8	R	>16	R	<0.25	S	>32	R	4	S	0.5	I	8	S	<2	S	2	S	>8/152	R	4
JL0432A2201900075	SAMN26764474	B078_2017	Male	33	Yes	Abdominal pain,diarrhea (purulent bloody stools 7 times/day)	Stool	Milk and Dairy products			Typhimurium	2017	>64	R	<1	S	16/8	I	<2	S	0.5	S	>16	R	<0.25	S	>32	R	4	S	0.125	I	<4	S	4	S	<1	S	>1/19	S	3
JL0432A2201900058	SAMN26764475	B066_2017	Male	34	Yes	Diarrhea (mucous stools 6 times/day)	Stool	Meat and meat products			Enteritidis	2017	>64	R	<1	S	32/16	R	<2	S	<0.25	S	16	R	<0.25	S	2	S	>64	R	0.25	I	<4	S	8	S	<1	S	<0.25/4.75	S	4
JL0432A2201900038	SAMN26764476	B063_2017	Male	7	No	Diarrhea (watery stools 5 times/day)	Stool	Milk and Dairy products			I 4,[5],12:i:-	2017	>64	R	<1	S	16/8	I	<2	S	0.5	S	2	S	<0.25	S	>32	R	4	S	0.125	I	<4	S	<2	S	<1	S	<0.25/4.75	S	2
JL0432A2201800285	SAMN26764477	B062_2017	Female	24	No	Diarrhea (watery stools 7 times/day)	Stool	Fruits and derived products(including preserved fruit and candied fruit)			Havana	2017	>64	R	<1	S	16/8	I	<2	S	<0.25	S	1	S	<0.25	S	>32	R	8	S	0.06	S	<4	S	<2	S	<1	S	<0.25/4.75	S	2
JL0432A2201800258	SAMN26764478	B061_2017	Female	24	No	Abdominal pain,diarrhea (purulent bloody stools 5 times/day)	Stool	Fruits and derived products(including preserved fruit and candied fruit)			I 4,[5],12:i:-	2017	>64	R	<1	S	64/32	R	<2	S	0.5	S	1	S	<0.25	S	>32	R	4	S	0.125	I	<4	S	<2	S	<1	S	<0.25/4.75	S	3
JL0432A2201800204	SAMN26764479	B060_2017	Male	25	No	Vomiting (1 times/day) Diarrhea (watery stools 10 times/day)	Stool	Fruits and derived products(including preserved fruit and candied fruit)			I 4,[5],12:i:-	2017	>64	R	<1	S	32/16	R	<2	S	<0.25	S	1	S	<0.25	S	>32	R	4	S	0.25	I	<4	S	<2	S	<1	S	<0.25/4.75	S	3
JL0432A2201800191	SAMN26764480	B059_2017	Male	48	No	Diarrhea (mucous stools 5 times/day)	Stool	Fruits and derived products(including preserved fruit and candied fruit)			I 4,[5],12:i:-	2017	>64	R	<1	S	64/32	R	8	S	>8	R	>16	R	<0.25	S	>32	R	8	S	<0.25	I	<4	S	16	I	<1	S	<0.25/4.75	S	4
JL0432A2201800162	SAMN26764481	B058_2017	Female	5	No	Abdominal pain,diarrhea (watery stools 10 times/day)	Stool	Foodgrain and grain products(including starch food,bakery food and all kinds of staple food)			Enteritidis	2017	>64	R	<1	S	32/16	R	<2	S	<0.25	S	4	I	<0.25	S	>32	R	>64	R	<0.03	S	8	S	<2	S	<1	S	<0.25/4.75	S	4
JL0432A2201800138	SAMN26764482	B057_2017	Male	18	Yes	Tenesmus,abdominal pain,diarrhea (mucous stools 7 times/day)	Stool	Meat and meat products,meat and meat products			I 4,[5],12:i:-	2017	>64	R	2	S	64/32	R	<2	S	<0.25	S	8	R	<0.25	S	>32	R	32	R	0.25	I	<4	S	8	S	<1	S	0.5/9.5	S	5
JL0432A2201800133	SAMN26764483	B052_2017	Male	12	No	Vomiting (1 times/day)Abdominal pain,nausea,diarrhea (watery stools 4 times/day)	Stool	Mixed food			Typhimurium	2017	>64	R	<1	S	16/8	I	4	S	1	S	8	R	<0.25	S	16	R	8	S	0.125	I	<4	S	4	S	<1	S	>8/152	R	4
JL0432A2201800131	SAMN26764484	B047_2017	Male	11	No	Diarrhea (loose stools 2 times/day)	Stool	Foodgrain and grain products(including starch food,bakery food and all kinds of staple food)			I 4,[5],12:i:-	2017	>64	R	<1	S	16/8	I	4	S	<0.25	S	8	R	<0.25	S	>32	R	4	S	<0.25	I	8	S	16	I	<1	S	<0.25/4.75	S	3
JL0432A2201800125	SAMN26764485	B043_2017	Male	18	Yes	Diarrhea (watery stools 10 times/day)	Stool	Fruits and derived products(including preserved fruit and candied fruit)			I 4,[5],12:i:-	2017	>64	R	<1	S	16/8	I	8	S	<0.25	S	8	R	<0.25	S	>32	R	4	S	<0.03	S	<4	S	4	S	<1	S	<0.25/4.75	S	3
JL0432A2201800071	SAMN26764486	B040_2017	Male	12	Yes	Diarrhea (watery stools 3 times/day)	Stool	Foodgrain and grain products(including starch food,bakery food and all kinds of staple food)			I 4,[5],12:i:-	2017	>64	R	<1	S	32/16	R	<2	S	<0.25	S	2	S	<0.25	S	2	S	>64	R	0.5	I	<4	S	8	S	<1	S	<0.25/4.75	S	3
JL0432A2201700280	SAMN26764487	B029_2017	Male	1	Yes	Diarrhea (watery stools 7 times/day)	Stool	Unknown food			Enteritidis	2017	<2	S	<1	S	<2/1	S	4	S	<0.25	S	2	S	<0.25	S	2	S	>64	R	<0.25	I	<4	S	8	S	<1	S	<0.25/4.75	S	1
JL0432A2201700279	SAMN26764488	B025_2017	Male	10	Yes	Abdominal pain,vomiting (3 times/day)Diarrhea (watery stools 5 times/day)	Stool	Milk and Dairy products			Enteritidis	2017	<2	S	<1	S	8/4	S	4	S	<0.25	S	2	S	<0.25	S	4	S	>64	R	2	R	<4	S	>64	R	32	R	>8/152	R	3
JL0432A2201700277	SAMN26764489	B023_2017	Male	10	No	Diarrhea (mucous stools 10 times/day)	Stool	Foodgrain and grain products(including starch food,bakery food and all kinds of staple food)			Enteritidis	2017	>64	R	<1	S	32/16	R	<2	S	<0.25	S	2	S	<0.25	S	>32	R	>64	R	<0.03	S	<4	S	8	S	2	S	<0.25/4.75	S	4
JL0432A2201700267	SAMN26764490	B021_2017	Male	11	Yes	Diarrhea (watery stools 10 times/day)	Stool	Foodgrain and grain products(including starch food,bakery food and all kinds of staple food)			Enteritidis	2017	<2	S	<1	S	<2/1	S	<2	S	<0.25	S	4	I	<0.25	S	2	S	>64	R	0.25	I	<4	S	>64	R	32	R	>8/152	R	3
JL0432A2201700131	SAMN26764491	B018_2017	Female	25	No	Vomiting (4 times/day), nausea, diarrhea (watery stools 10 times/day)	Stool	Milk and Dairy products			Enteritidis	2017	>64	R	<1	S	32/16	R	<2	S	0.5	S	4	I	1	S	4	S	>64	R	<0.03	S	<4	S	4	S	<1	S	<0.25/4.75	S	3
JL0432A1201900199	SAMN26764492	B016_2017	Female	23	No	Diarrhea (watery stools 4 times/day)	Stool	Fruits and derived products(including preserved fruit and candied fruit)			Enteritidis	2017	>64	R	<1	S	32/16	R	<2	S	<0.25	S	4	I	<0.25	S	4	S	>64	R	0.25	I	<4	S	4	S	<1	S	<0.25/4.75	S	3
JL0432A1201900196	SAMN26764493	B014_2017	Male	5	No	Diarrhea (watery stools 3 times/day)	Stool	Milk and Dairy products			Enteritidis	2017	>64	R	<1	S	32/16	R	<2	S	0.5	S	8	R	<0.25	S	2	S	>64	R	0.25	I	<4	S	4	S	<1	S	>8/152	R	5
JL0432A1201900191	SAMN26764494	B013_2017	Male	34	No	Diarrhea (watery stools 5 times/day)	Stool	Fruits and derived products(including preserved fruit and candied fruit)			Enteritidis	2017	>64	R	<1	S	32/16	R	<2	S	<0.25	S	16	R	<0.25	S	2	S	>64	R	0.25	I	<4	S	4	S	<1	S	<0.25/4.75	S	4
JL0432A1201900153	SAMN26764495	B010_2017	Male	4	No	Diarrhea (watery stools 4 times/day)	Stool	Milk and Dairy products			Enteritidis	2017	>64	R	<1	S	16/8	I	8	S	<0.25	S	8	R	<0.25	S	2	S	>64	R	<0.25	I	<4	S	8	S	<1	S	0.5/9.5	S	3
JL0432A1201900134	SAMN26764496	B009_2017	Male	26	No	Diarrhea (watery stools 3 times/day)	Stool	Beans and soy products			Enteritidis	2017	>64	R	<1	S	32/16	R	<2	S	>8	R	>16	R	<0.25	S	2	S	>64	R	<0.03	S	<4	S	<2	S	<1	S	<0.25/4.75	S	4
JL0432A1201900097	SAMN26764497	B008_2017	Male	25	No	Diarrhea (watery stools 3 times/day)	Stool	Fruits and derived products(including preserved fruit and candied fruit)			Enteritidis	2017	>64	R	<1	S	32/16	R	<2	S	>8	R	>16	R	<0.25	S	>32	R	>64	R	<0.03	S	<4	S	4	S	<1	S	<0.25/4.75	S	5
JL0432A1201900069	SAMN26764498	B007_2017	Female	8	No	Diarrhea (watery stools 3 times/day)	Stool	Fruits and derived products(including preserved fruit and candied fruit)			I 4,[5],12:i:-	2017	>64	R	<1	S	32/16	R	16	I	<0.25	S	8	R	0.5	S	>32	R	4	S	0.5	I	<4	S	16	I	<1	S	<0.25/4.75	S	4
JL0432A1201900062	SAMN26764499	B006_2017	Female	22	No	Diarrhea (watery stools 3 times/day)	Stool	Fruits and derived products(including preserved fruit and candied fruit)			I 4,[5],12:i:-	2017	>64	R	<1	S	16/8	I	<2	S	0.5	S	4	I	<0.25	S	>32	R	4	S	0.25	I	<4	S	4	S	<1	S	<0.25/4.75	S	2
JL0432A1201900032	SAMN26764500	B004_2017	Female	16	No	Diarrhea (watery stools 3 times/day)	Stool	Fruits and derived products(including preserved fruit and candied fruit)			Enteritidis	2017	>64	R	<1	S	16/8	I	4	S	<0.25	S	16	R	<0.25	S	>32	R	>64	R	0.25	I	<4	S	4	S	<1	S	0.5/9.5	S	4
JL0432A1201900003	SAMN26764501	B002_2016	Male	15	No	Diarrhea (watery stools 3 times/day)	Stool	Fruits and derived products(including preserved fruit and candied fruit)			Enteritidis	2016	>64	R	16	R	32/16	R	<2	S	<0.25	S	4	I	<0.25	S	>32	R	4	S	0.25	I	<4	S	4	S	<1	S	>8/152	R	5
JL0432A1201800185	SAMN26764502	A116_2016	Female	7	No	Diarrhea (watery stools 3 times/day)	Stool	Milk and Dairy products			I 4,[5],12:i:-	2016	<2	S	<1	S	<2/1	S	<2	S	0.5	S	8	R	<0.25	S	>32	R	4	S	0.25	I	<4	S	4	S	<1	S	0.5/9.5	S	2
JL0432A1201800179	SAMN26764503	A086_2016	Female	5	No	Diarrhea (watery stools 3 times/day)	Stool	Milk and Dairy products			Enteritidis	2016	<2	S	<1	S	<2/1	S	<2	S	<0.25	S	2	S	<0.25	S	<1	S	>64	R	0.25	I	<4	S	4	S	<1	S	<0.25/4.75	S	1
JL0432A1201800165	SAMN26764504	A069_2016	Male	15	No	Diarrhea (watery stools 3 times/day)	Stool	Fruits and derived products(including preserved fruit and candied fruit)			I 4,[5],12:i:-	2016	>64	R	<1	S	32/16	R	<2	S	0.5	S	4	I	<0.25	S	>32	R	8	S	0.06	S	<4	S	8	S	<1	S	<0.25/4.75	S	3
JL0432A1201800158	SAMN26764505	A068_2016	Female	4	No	Diarrhea (watery stools 3 times/day)	Stool	Milk and Dairy products			Enteritidis	2016	>64	R	<1	S	64/32	R	4	S	0.5	S	8	R	0.5	S	2	S	>64	R	0.25	I	<4	S	4	S	<1	S	0.5/9.5	S	4
JL0432A1201800157	SAMN26764506	A067_2016	Female	48	No	Diarrhea (watery stools 5 times/day)	Stool	Fruits and derived products(including preserved fruit and candied fruit)			I 4,[5],12:i:-	2016	>64	R	<1	S	32/16	R	4	S	>8	R	>16	R	<0.25	S	>32	R	4	S	4	R	<4	S	64	R	8	I	>8/152	R	7
JL0432A1201800143	SAMN26764507	A066_2016	Male	17	No	Diarrhea (watery stools 5 times/day)	Stool	Fruits and derived products(including preserved fruit and candied fruit)			I 4,[5],12:i:-	2016	>64	R	<1	S	16/8	I	<2	S	<0.25	S	4	I	0.5	S	>32	R	4	S	<0.03	S	<4	S	8	S	<1	S	<0.25/4.75	S	2
JL0432A1201800142	SAMN26764508	A062_2016	Male	17	No	Diarrhea (watery stools 7 times/day)	Stool	Aquatic animals and aquatic products			I 4,[5],12:i:-	2016	>64	R	<1	S	16/8	I	<2	S	<0.25	S	8	R	<0.25	S	>32	R	4	S	0.25	I	<4	S	4	S	<1	S	<0.25/4.75	S	3
JL0432A1201800141	SAMN26764509	A060_2016	Female	25	No	Diarrhea (watery stools 3 times/day)	Stool	Fruits and derived products(including preserved fruit and candied fruit)			I 4,[5],12:i:-	2016	>64	R	<1	S	16/8	I	4	S	0.5	S	8	R	<0.25	S	>32	R	8	S	0.125	I	<4	S	4	S	<1	S	<0.25/4.75	S	3
JL0432A1201800137	SAMN26764510	A059_2016	Female	31	No	Diarrhea (watery stools 3 times/day)	Stool	Fruits and derived products(including preserved fruit and candied fruit)			I 4,[5],12:i:-	2016	>64	R	<1	S	16/8	I	<2	S	<0.25	S	4	I	1	S	>32	R	4	S	0.125	I	<4	S	4	S	<1	S	>8/152	R	3
JL0432A1201800124	SAMN26764511	A057_2016	Female	33	No	Diarrhea (watery stools 3 times/day)	Stool	Aquatic animals and aquatic products			I 4,[5],12:i:-	2016	>64	R	<1	S	32/16	R	16	I	2	I	>16	R	<0.25	S	>32	R	>64	R	>32	R	32	R	>64	R	16	R	>8/152	R	8
JL0432A1201800060	SAMN26764512	A052_2016	Male	27	No	Diarrhea (watery stools 3 times/day)	Stool	Mixed food			I 4,[5],12:i:-	2016	>64	R	<1	S	32/16	R	<2	S	0.5	S	8	R	<0.25	S	>32	R	8	S	0.25	I	<4	S	4	S	<1	S	<0.25/4.75	S	4
JL0432A1201800059	SAMN26764513	A038_2016	Female	28	No	Diarrhea (mucous stools 4 times/day)	Stool	Mixed food			Enteritidis	2016	>64	R	<1	S	>64/32	R	<2	S	<0.25	S	2	S	1	S	2	S	>64	R	<0.03	S	<4	S	4	S	<1	S	<0.25/4.75	S	3
JL0432A1201800038	SAMN26764514	A025_2016	Female	35	No	Diarrhea (watery stools 5 times/day)	Stool	Meat and meat products			Enteritidis	2016	<2	S	<1	S	<2/1	S	8	S	>8	R	>16	R	<0.25	S	2	S	>64	R	1	R	<4	S	>64	R	<1	S	<0.25/4.75	S	3
JL0432A1201800015	SAMN26764515	A024_2016	Male	33	No	Diarrhea (watery stools 3 times/day)	Stool	Fruits and derived products(including preserved fruit and candied fruit)			Enteritidis	2016	>64	R	<1	S	32/16	R	16	I	4	R	>16	R	0.5	S	>32	R	>64	R	>32	R	>64	R	>64	R	>32	R	>8/152	R	8
JL0432A1201700195	SAMN26764516	A019_2016	Male	14	No	Diarrhea (watery stools 3 times/day)	Stool	Fruits and derived products(including preserved fruit and candied fruit)			Typhimurium	2016	>64	R	<1	S	32/16	R	4	S	<0.25	S	2	S	<0.25	S	>32	R	>32	R	<0.03	S	<4	S	8	S	<1	S	<0.25/4.75	S	4
JL0432A1201700187	SAMN26764517	A017_2016	Male	15	No	Diarrhea (watery stools 3 times/day)	Stool	Fruits and derived products(including preserved fruit and candied fruit)			Enteritidis	2016	<2	S	<1	S	<2/1	S	<2	S	<0.25	S	1	S	<0.25	S	<1	S	>64	R	0.125	I	16	S	<2	S	<1	S	<0.25/4.75	S	1
JL0432A1201700185	SAMN26764518	A015_2016	Male	19	No	Diarrhea (watery stools 3 times/day)	Stool	Fruits and derived products(including preserved fruit and candied fruit)			I 4,[5],12:i:-	2016	<2	S	<1	S	<2/1	S	<2	S	<0.25	S	2	S	0.5	S	>32	R	4	S	0.25	I	<4	S	<2	S	<1	S	<0.25/4.75	S	1
JL0432A1201700173	SAMN26764519	A012_2016	Female	14	No	Diarrhea (watery stools 3 times/day)	Stool	Fruits and derived products(including preserved fruit and candied fruit)			I 4,[5],12:i:-	2016	<2	S	<1	S	<2/1	S	<2	S	>8	R	>16	R	<0.25	S	>32	R	4	S	0.125	I	8	S	>64	R	<1	S	>8/152	R	4
JL0432A1201700161	SAMN26764520	A010_2016	Female	36	No	Diarrhea (watery stools 3 times/day)	Stool	Fruits and derived products(including preserved fruit and candied fruit)			Enteritidis	2016	>64	R	<1	S	32/16	R	<2	S	<0.25	S	8	R	<0.25	S	>32	R	>64	R	0.25	I	<4	S	8	S	<1	S	<0.25/4.75	S	5
JL0432A1201700142	SAMN26764521	A009_2016	Female	14	No	Diarrhea (mucous stools 3 times/day)	Stool	Fruits and derived products(including preserved fruit and candied fruit)			Enteritidis	2016	>64	R	<1	S	64/32	R	4	S	<0.25	S	16	R	<0.25	S	2	S	>64	R	<0.03	S	<4	S	4	S	<1	S	<0.25/4.75	S	4
JL0432A1201700109	SAMN26764522	A006_2016	Male	18	No	Diarrhea (watery stools 3 times/day)	Stool	Fruits and derived products(including preserved fruit and candied fruit)			I 4,[5],12:i:-	2016	>64	R	<1	S	32/16	R	<2	S	<0.25	S	8	R	<0.25	S	>32	R	>64	R	0.25	I	<4	S	4	S	<1	S	<0.25/4.75	S	5
JL0432A1201700103	SAMN26764523	180_2015	Female	35	No	Diarrhea (watery stools 3 times/day)	Stool	Fruits and derived products(including preserved fruit and candied fruit)			I 4,[5],12:i:-	2015	>64	R	<1	S	16/8	I	<2	S	0.5	S	4	I	<0.25	S	>32	R	<2	S	<0.03	S	<4	S	4	S	<1	S	<0.25/4.75	S	2
JL0432A1201700093	SAMN26764524	165_2015	Male	36	No	Diarrhea (watery stools 3 times/day)	Stool	Fruits and derived products(including preserved fruit and candied fruit)			Enteritidis	2015	>64	R	<1	S	32/16	R	8	S	>8	R	>16	R	<0.25	S	>32	R	>64	R	>32	R	>64	R	>64	R	8	I	>8/152	R	8
JL0432A1201700091	SAMN26764525	164_2015	Male	13	No	Diarrhea (watery stools 3 times/day)	Stool	Fruits and derived products(including preserved fruit and candied fruit)			Enteritidis	2015	>64	R	<1	S	16/8	I	<2	S	0.5	S	1	S	<0.25	S	>32	R	>64	R	0.125	I	<4	S	4	S	<1	S	<0.25/4.75	S	3
JL0432A1201700088	SAMN26764526	163_2015	Female	26	No	Diarrhea (watery stools 3 times/day)	Stool	Fruits and derived products(including preserved fruit and candied fruit)			Stanley	2015	4	S	<1	S	4/2	S	<2	S	<0.25	S	4	I	<0.25	S	<1	S	>64	R	0.25	I	16	S	4	S	<1	S	<0.25/4.75	S	1
JL0432A1201700045	SAMN26764527	162_2015	Male	20	No	Diarrhea (watery stools 5 times/day)	Stool	Meat and meat products			Enteritidis	2015	>64	R	<1	S	16/8	I	16	I	>8	R	>16	R	<0.25	S	>32	R	>64	R	>32	R	32	R	>64	R	16	R	>8/152	R	7
JL043205201500197	SAMN26764528	159_2015	Male	18	No	Diarrhea (mucous stools 6 times/day)	Stool	Milk and Dairy products			I 4,[5],12:i:-	2015	>64	R	2	S	16/8	I	<2	S	1	S	4	I	<0.25	S	>32	R	>64	R	0.125	I	<4	S	4	S	<1	S	<0.25/4.75	S	3
JL043205201400164	SAMN26764529	158_2015	Female	12	No	Diarrhea (mucous stools 3 times/day)	Stool	Unknown food			I 4,[5],12:i:-	2015	>64	R	2	S	16/8	I	<2	S	0.5	S	4	I	<0.25	S	>32	R	>64	R	<0.03	S	<4	S	4	S	<1	S	<0.25/4.75	S	3
JL043205201400098	SAMN26764530	155_2015	Female	12	No	Diarrhea (watery stools 10 times/day)	Stool	Unknown food			Enteritidis	2015	>64	R	4	S	16/8	I	4	S	0.5	S	8	R	<0.25	S	>32	R	>64	R	<0.03	S	<4	S	4	S	<1	S	<0.25/4.75	S	4
JL043205201400067	SAMN26764531	151_2015	Female	24	No	Constipation,abdominal pain,diarrhea (mucous stools 4 times/day)	Stool	Unknown food			Enteritidis	2015	>64	R	16	R	>64/32	R	4	S	0.5	S	4	I	<0.25	S	>32	R	>64	R	0.25	I	<4	S	4	S	<1	S	<0.25/4.75	S	5
JL043204201600055	SAMN26764532	149_2015	Female	22	No	Diarrhea (watery stools 3 times/day)	Stool	Fruits and derived products(including preserved fruit and candied fruit)			Enteritidis	2015	>64	R	<1	S	32/16	R	4	S	<0.25	S	4	I	<0.25	S	>32	R	>64	R	<0.03	S	<4	S	8	S	<1	S	<0.25/4.75	S	4
JL043204201600040	SAMN26764533	147_2015	Male	48	No	Diarrhea (watery stools 3 times/day)	Stool	Fruits and derived products(including preserved fruit and candied fruit)			Enteritidis	2015	>64	R	<1	S	16/8	I	4	S	<0.25	S	4	I	<0.25	S	>32	R	>64	R	0.125	I	<4	S	4	S	<1	S	<0.25/4.75	S	3
JL043204201500149	SAMN26764534	146_2015	Female	12	No	Diarrhea (watery stools 3 times/day)	Stool	Meat and meat products			Enteritidis	2015	>64	R	<1	S	16/8	I	<2	S	<0.25	S	4	I	<0.25	S	8	I	>64	R	<0.03	S	<4	S	4	S	<1	S	<0.25/4.75	S	2
JL043204201500117	SAMN26764535	145_2015	Female	12	No	Diarrhea (watery stools 3 times/day)	Stool	Meat and meat products			Enteritidis	2015	>64	R	<1	S	16/8	I	<2	S	<0.25	S	2	S	<0.25	S	>32	R	>64	R	<0.03	S	<4	S	4	S	<1	S	<0.25/4.75	S	3
JL043204201500063	SAMN26764536	144_2015	Male	12	No	Diarrhea (watery stools 3 times/day)	Stool	Meat and meat products			Enteritidis	2015	>64	R	2	S	32/16	R	<2	S	0.5	S	8	R	<0.25	S	8	I	<2	S	0.25	I	<4	S	>64	R	<1	S	>8/152	R	5
JL043204201500058	SAMN26764537	143_2015	Female	24	No	Diarrhea (watery stools 3 times/day)	Stool	Meat and meat products			Enteritidis	2015	>64	R	<1	S	32/16	R	4	S	0.5	S	16	R	<0.25	S	>32	R	>64	R	0.25	I	<4	S	4	S	<1	S	>8/152	R	6
JL043204201500057	SAMN26764538	140_2015	Female	22	No	Diarrhea (watery stools 3 times/day)	Stool	Meat and meat products			Typhimurium	2015	>64	R	<1	S	32/16	R	4	S	>8	R	>16	R	<0.25	S	16	R	>64	R	1	R	64	R	>64	R	32	R	>8/152	R	8
JL043204201500048	SAMN26764539	136_2015	Female	12	No	Diarrhea (watery stools 3 times/day)	Stool	Meat and meat products			Enteritidis	2015	<2	S	<1	S	<2/1	S	<2	S	<0.25	S	4	I	<0.25	S	<1	S	>64	R	<0.03	S	<4	S	8	S	<1	S	<0.25/4.75	S	1
JL043204201400192	SAMN26764540	135_2015	Female	12	No	Diarrhea (watery stools 4 times/day)	Stool	Unknown food,unknown food,unknown food,unknown food,			Enteritidis	2015	>64	R	<1	S	16/8	I	<2	S	<0.25	S	8	R	<0.25	S	16	R	>64	R	0.125	I	<4	S	4	S	<1	S	<0.25/4.75	S	4
JL043204201400182	SAMN26764541	132_2015	Male	24	No	Diarrhea (watery stools 3 times/day)	Stool	Unknown food,unknown food			Enteritidis	2015	<2	S	<1	S	<2/1	S	4	S	<0.25	S	2	S	<0.25	S	<1	S	>64	R	0.125	I	<4	S	8	S	<1	S	<0.25/4.75	S	1
JL043204201400179	SAMN26764542	131_2015	Male	12	No	Diarrhea (watery stools 7 times/day)	Stool	Unknown food			Typhimurium	2015	>64	R	<1	S	16/8	I	<2	S	<0.25	S	2	S	<0.25	S	>32	R	>64	R	<0.03	S	<4	S	8	S	<1	S	<0.25/4.75	S	3
JL043204201400177	SAMN26764543	130_2015	Male	12	No	Diarrhea (watery stools 4 times/day)	Stool	Unknown food			Enteritidis	2015	>64	R	<1	S	>64/32	R	<2	S	0.5	S	4	I	<0.25	S	>32	R	>64	R	0.25	I	<4	S	4	S	<1	S	<0.25/4.75	S	4
JL043204201400167	SAMN26764544	129_2015	Male	12	No	Diarrhea (watery stools 3 times/day)	Stool	Unknown food			Enteritidis	2015	>64	R	<1	S	16/8	I	<2	S	0.5	S	8	R	<0.25	S	>32	R	>64	R	0.25	I	<4	S	4	S	<1	S	<0.25/4.75	S	4
JL043204201400157	SAMN26764545	126_2015	Female	24	No	Diarrhea (watery stools 3 times/day)	Stool	Unknown food,unknown food			I 4,[5],12:i:-	2015	>64	R	2	S	16/8	I	<2	S	<0.25	S	4	I	<0.25	S	>32	R	16	S	0.25	I	<4	S	4	S	<1	S	<0.25/4.75	S	2
JL043204201400095	SAMN26764546	125_2015	Female	12	No	Vomiting (2 times/day)Diarrhea (watery stools 7 times/day)	Stool	Unknown food,unknown food,unknown food			I 4,[5],12:i:-	2015	>64	R	<1	S	32/16	R	<2	S	<0.25	S	2	S	<0.25	S	>32	R	<2	S	0.125	I	<4	S	4	S	<1	S	<0.25/4.75	S	3
JL04320420140093	SAMN26764547	123_2015	Male	24	No	Abdominal pain,diarrhea (watery stools 3 times/day)	Stool	Unknown food,unknown food			Enteritidis	2015	>64	R	<1	S	32/16	R	<2	S	<0.25	S	8	R	<0.25	S	4	S	>64	R	0.5	I	<4	S	>64	R	<1	S	>8/152	R	6
JL043204201400088	SAMN26764548	115_2015	Male	24	No	Diarrhea (watery stools 7 times/day)	Stool	Unknown food,unknown food			I 4,[5],12:i:-	2015	>64	R	<1	S	32/16	R	<2	S	<0.25	S	8	R	<0.25	S	>32	R	32	R	0.25	I	<4	S	4	S	<1	S	<0.25/4.75	S	5
JL043204201400078	SAMN26764549	113_2015	Female	12	No	Diarrhea (watery stools 4 times/day)	Stool	Unknown food,unknown food,unknown food			Enteritidis	2015	>64	R	<1	S	32/16	R	<2	S	<0.25	S	2	S	<0.25	S	<1	S	>64	R	0.125	I	<4	S	8	S	<1	S	<0.25/4.75	S	3
JL043204201400046	SAMN26764550	110_2015	Male	12	Yes	Diarrhea (purulent bloody stools 3 times/day)	Stool	Unknown food			Enteritidis	2015	>64	R	<1	S	32/16	R	4	S	<0.25	S	2	S	<0.25	S	<1	S	>64	R	<0.25	I	<4	S	8	S	<1	S	<0.25/4.75	S	3
JL043103201900189	SAMN26764551	104_2015	Female	36	Yes	Nausea,vomiting (5 times/day)Abdominal pain,diarrhea (watery stools 4 times/day)	Stool	Vegetables and vegetable products			Enteritidis	2015	>64	R	2	S	16/8	I	8	S	<0.25	S	2	S	<0.25	S	>32	R	>64	R	0.25	I	<4	S	8	S	<1	S	1/19	S	3
JL043103201800163	SAMN26764552	101_2015	Female	21	Yes	Vomiting (4 times/day)Abdominal pain, nausea, diarrhea (watery stools 6 times/day)	Stool	Mixed food			Enteritidis	2015	>64	R	<1	S	32/16	R	<2	S	<0.25	S	1	S	<0.25	S	>32	R	>64	R	0.125	I	<4	S	8	S	<1	S	<0.25/4.75	S	4
JL043102201900162	SAMN26764553	098_2014	Female	19	No	Diarrhea (watery stools 10 times/day)	Stool	Fruits and derived products(including preserved fruit and candied fruit)			I 4,[5],12:i:-	2014	>64	R	<1	S	16/8	I	8	S	0.5	S	4	I	1	S	8	I	8	S	<0.03	S	<4	S	8	S	<1	S	<0.25/4.75	S	1
JL043102201900123	SAMN26764554	097_2015	Female	20	Yes	Diarrhea (watery stools 5 times/day)	Stool	Fruits and derived products(including preserved fruit and candied fruit)			Enteritidis	2015	>64	R	<1	S	16/8	I	<2	S	<0.25	S	2	S	<0.25	S	16	R	>64	R	0.06	S	<4	S	<2	S	<1	S	<0.25/4.75	S	3
JL043102201900038	SAMN26764555	094_2014	Male	16	Yes	Vomiting (1 times/day)Diarrhea (mucous stools 5 times/day)	Stool	Fruits and derived products(including preserved fruit and candied fruit)			Enteritidis	2014	>64	R	<1	S	32/16	R	4	S	1	S	8	R	<0.25	S	>32	R	64	R	0.06	S	<4	S	4	S	2	S	<0.25/4.75	S	5
JL043102201800085	SAMN26764556	093_2014	Female	20	Yes	Vomiting (3 times/day)Diarrhea (watery stools 4 times/day)	Stool	Fruits and derived products(including preserved fruit and candied fruit)			Enteritidis	2014	>64	R	<1	S	32/16	R	<2	S	<0.25	S	8	R	<0.25	S	4	S	>64	R	0.25	I	<4	S	8	S	<1	S	<0.25/4.75	S	4
JL043102201700188	SAMN26764557	081_2015	Male	16	Yes	Diarrhea (watery stools 6 times/day)	Stool	Mixed food			Enteritidis	2015	>64	R	2	S	32/16	R	<2	S	<0.25	S	1	S	<0.25	S	8	I	>64	R	0.125	I	<4	S	<2	S	<1	S	<0.25/4.75	S	3
JL043102201500124	SAMN26764558	080_2015	Male	12	Yes	Diarrhea (watery stools 5 times/day)	Stool	—			I 4,[5],12:i:-	2015	>64	R	<1	S	32/16	R	<2	S	<0.25	S	2	S	<0.25	S	>32	R	>64	R	0.125	I	8	S	<2	S	<1	S	<0.25/4.75	S	4
JL043102201500117	SAMN26764559	077_2015	Male	13	Yes	Vomiting (2 times/day)Diarrhea (watery stools 5 times/day)	Stool	—			Enteritidis	2015	>64	R	4	S	16/8	I	<2	S	<0.25	S	1	S	<0.25	S	>32	R	>64	R	<0.03	S	>64	R	<2	S	<1	S	<0.25/4.75	S	4
JL04310220140190	SAMN26764560	074_2015	Male	12	Yes	Vomiting (6 times/day)Diarrhea (watery stools 2 times/day)	Stool	—			Enteritidis	2015	>64	R	2	S	32/16	R	4	S	<0.25	S	8	R	<0.25	S	>32	R	>64	R	<0.25	I	<4	S	16	I	<1	S	>8/152	R	6
JL043102201400180	SAMN26764561	074_2014	Male	24	Yes	Vomiting (5 times/day)Diarrhea (mucous stools 8 times/day)	Stool	—			I 4,[5],12:i:-	2014	4	S	<1	S	4/2	S	<2	S	<0.25	S	8	R	0.5	S	>32	R	4	S	0.25	I	<4	S	4	S	<1	S	0.5/9.5	S	2
JL043102201400122	SAMN26764562	073_2015	Female	36	No	Diarrhea (mucous stools 5 times/day)	Stool	—			Enteritidis	2015	>64	R	2	S	32/16	R	<2	S	<0.25	S	4	I	<0.25	S	16	R	>64	R	<0.03	S	<4	S	4	S	<1	S	<0.25/4.75	S	4
JL04310220140085	SAMN26764563	073_2014	Male	1	Yes	Diarrhea (watery stools 6 times/day)	Stool	—			Enteritidis	2014	>64	R	<1	S	32/16	R	<2	S	>8	R	>16	R	1	S	4	S	>64	R	8	R	>64	R	<2	S	8	I	>8/152	R	6
JL043101201900457	SAMN26764564	072_2014	Female	26	No	Diarrhea (watery stools 3 times/day)	Stool	Meat and meat products			I 4,[5],12:i:-	2014	>64	R	<1	S	32/16	R	<2	S	<0.25	S	4	I	<0.25	S	>32	R	8	S	<0.03	S	<4	S	8	S	<1	S	<0.25/4.75	S	3
JL043101201900454	SAMN26764565	067_2014	Female	48	No	Abdominal pain	Stool	Foodgrain and grain products(including starch food,bakery food and all kinds of staple food)			Typhimurium	2014	>64	R	32	R	64/32	R	16	I	<0.25	S	8	R	<0.25	S	16	R	4	S	0.125	I	<4	S	4	S	2	S	0.5/9.5	S	4
JL043101201900450	SAMN26764566	057_2014	Male	36	No	Diarrhea (watery stools 4 times/day)	Stool	Meat and meat products			I 4,[5],12:i:-	2014	>64	R	<1	S	32/16	R	4	S	0.5	S	8	R	<0.25	S	>32	R	8	S	0.25	I	<4	S	4	S	<1	S	<0.25/4.75	S	4
JL043101201900399	SAMN26764567	056_2014	Male	36	No	Diarrhea (watery stools 2 times/day)	Stool	Foodgrain and grain products(including starch food,bakery food and all kinds of staple food)			I 4,[5],12:i:-	2014	>64	R	<1	S	16/8	I	4	S	0.5	S	4	I	<0.25	S	>32	R	4	S	1	R	<4	S	>64	R	16	R	>8/152	R	5
JL043101201800148	SAMN26764568	050_2014	Female	8	No	Diarrhea (watery stools 5 times/day)	Stool	Milk and Dairy products			Enteritidis	2014	>64	R	<1	S	16/8	I	<2	S	>8	R	>16	R	<0.25	S	4	S	>64	R	0.125	I	<4	S	<2	S	<1	S	<0.25/4.75	S	3
JL043101201800147	SAMN26764569	048_2014	Female	1	No	Diarrhea (watery stools 6 times/day)	Stool	Milk and Dairy products			Enteritidis	2014	4	S	<1	S	4/2	S	4	S	>8	R	>16	R	<0.25	S	4	S	>64	R	0.25	I	<4	S	4	S	<1	S	<0.25/4.75	S	2
JL043101201800146	SAMN26764570	045_2014	Female	11	No	Diarrhea (watery stools 4 times/day)	Stool	Foodgrain and grain products(including starch food,bakery food and all kinds of staple food)			I 4,[5],12:i:-	2014	>64	R	<1	S	32/16	R	<2	S	>8	R	>16	R	<0.25	S	4	S	>64	R	1	R	<4	S	>64	R	32	R	2/38	S	6
JL043101201800144	SAMN26764571	044_2014	Female	22	No	Vomiting (5 times/day)Diarrhea (watery stools 5 times/day)	Stool	Foodgrain and grain products(including starch food,bakery food and all kinds of staple food)			Enteritidis	2014	>64	R	2	S	32/16	R	8	S	1	S	8	R	<0.25	S	4	S	>64	R	<0.03	S	<4	S	4	S	<1	S	<0.25/4.75	S	4
JL043101201800133	SAMN26764572	043_2014	Male	16	No	Diarrhea (watery stools 6 times/day)	Stool	Foodgrain and grain products(including starch food,bakery food and all kinds of staple food)			Enteritidis	2014	>64	R	<1	S	32/16	R	<2	S	<0.25	S	2	S	0.5	S	>32	R	>64	R	<0.03	S	<4	S	4	S	<1	S	<0.25/4.75	S	4
JL043101201800131	SAMN26764573	042_2014	Male	26	No	Vomiting (5 times/day)Diarrhea (watery stools 5 times/day)	Stool	Eggs and egg products			I 4,[5],12:i:-	2014	>64	R	<1	S	32/16	R	<2	S	0.5	S	8	R	<0.25	S	>32	R	8	S	0.25	I	<4	S	4	S	<1	S	<0.25/4.75	S	4
JL043101201800124	SAMN26764574	041_2014	Male	22	No	Vomiting (2 times/day)	Stool	Fruits and derived products(including preserved fruit and candied fruit)			Enteritidis	2014	<2	S	<1	S	<2/1	S	<2	S	<0.25	S	8	R	<0.25	S	4	S	>64	R	0.25	I	<4	S	4	S	<1	S	<0.25/4.75	S	2
JL043101201700320	SAMN26764575	031_2014	Male	23	No	Diarrhea (watery stools 12 times/day)	Stool	Infant food			I 4,[5],12:i:-	2014	>64	R	<1	S	16/8	I	<8	S	>8	R	>16	R	<0.25	S	>32	R	4	S	0.5	I	<4	S	>64	R	16	R	>8/152	R	5
JL043101201700319	SAMN26764576	030_2014	Male	10	No	Diarrhea ( bloody stools 3 times/day)	Stool	Infant food			I 4,[5],12:i:-	2014	>64	R	<1	S	32/16	R	<2	S	<0.25	S	2	S	<0.25	S	>32	R	4	S	0.25	I	<4	S	4	S	<1	S	<0.25/4.75	S	3
JL043101201700205	SAMN26764577	029_2014	Male	12	No	Diarrhea ( black stools 3 times/day)	Stool	Infant food			I 4,[5],12:i:-	2014	>64	R	2	S	32/16	R	4	S	<0.25	S	>16	R	<0.25	S	>32	R	8	S	0.25	I	<4	S	4	S	<1	S	<0.25/4.75	S	4
JL043101201700139	SAMN26764578	028_2014	Male	24	No	Vomiting (1 times/day)Diarrhea (watery stools 3 times/day)	Stool	Infant food			Agona	2014	4	S	2	S	4/2	S	<2	S	0.5	S	8	R	0.5	S	4	S	4	S	0.25	I	<4	S	4	S	<1	S	<0.25/4.75	S	1
JL043101201700121	SAMN26764579	026_2014	Female	1	No	Diarrhea (mucous stools 7 times/day)	Stool	Milk and Dairy products			I 4,[5],12:i:-	2014	>64	R	2	S	16/8	I	<2	S	<0.25	S	1	S	<0.25	S	>32	R	4	S	<0.03	S	<4	S	<2	S	2	S	<0.25/4.75	S	2
JL043101201700120	SAMN26764580	025_2014	Male	8	No	Vomiting (2 times/day)Diarrhea (watery stools 20 times/day)	Stool	Infant food			I 4,[5],12:i:-	2014	4	S	<1	S	4/2	S	<2	S	4	R	>16	R	<0.25	S	>32	R	8	S	4	R	>64	R	<2	S	16	R	>8/152	R	5
JL043101201600140	SAMN26764581	024_2014	Male	48	No	Diarrhea (watery stools 5 times/day)	Stool	Mixed food			I 4,[5],12:i:-	2014	4	S	2	S	4/2	S	<2	S	>8	R	>16	R	<0.25	S	>32	R	4	S	8	R	>64	R	<2	S	16	R	>8/152	R	5
JL043101201500178	SAMN26764582	023_2014	Female	3	No	Diarrhea (mucous stools 3 times/day)	Stool	Infant food			Enteritidis	2014	4	S	2	S	4/2	S	<2	S	<0.25	S	8	R	<0.25	S	8	I	>64	R	0.125	I	<4	S	4	S	<1	S	<0.25/4.75	S	2
JL043101201500177	SAMN26764583	020_2014	Male	2	No	Diarrhea (mucous stools 6 times/day)	Stool	Infant food			Enteritidis	2014	4	S	2	S	4/2	S	<2	S	>8	R	>16	R	<0.25	S	4	S	>64	R	16	R	>64	R	4	S	16	R	>8/152	R	4
JL043101201500141	SAMN26764584	017_2014	Male	11	No	Diarrhea (mucous stools 2 times/day)	Stool	Unknown food			Enteritidis	2014	4	S	<1	S	4/2	S	<2	S	>8	R	>16	R	<0.25	S	4	S	>64	R	0.5	I	<4	S	>64	R	8	I	>8/152	R	4
JL043101201500139	SAMN26764585	014_2014	Female	12	No	Diarrhea (watery stools 3 times/day)	Stool	Mixed food			Enteritidis	2014	>64	R	2	S	32/16	R	<2	S	<0.25	S	4	I	<0.25	S	4	S	>64	R	<0.03	S	<4	S	8	S	<1	S	<0.25/4.75	S	3
JL043101201500097	SAMN26764586	008_2014	Male	48	No	Abdominal pain,diarrhea (watery stools 10 times/day)	Stool	Eggs and egg products			Enteritidis	2014	>64	R	<1	S	32/16	R	8	S	<0.25	S	8	R	<0.25	S	4	S	>64	R	<0.25	I	<4	S	8	S	<1	S	<0.25/4.75	S	4
JL043101201500089	SAMN26764587	007_2014	Male	9	No	Diarrhea (watery stools 6 times/day)	Stool	Unknown food			I 4,[5],12:i:-	2014	>64	R	2	S	16/8	I	<2	S	<0.25	S	4	I	<0.25	S	>32	R	4	S	<0.03	S	<4	S	4	S	<1	S	<0.25/4.75	S	2
JL04310120140304	SAMN26764588	006_2014	Male	12	No	Vomiting (3 times/day)Nausea,diarrhea (mucous stools 3 times/day)	Stool	Unknown food			Enteritidis	2014	>64	R	2	S	32/16	R	4	S	<0.25	S	>16	R	<0.25	S	4	S	>64	R	<0.25	I	<4	S	8	S	<1	S	>8/152	R	5
JL04310120140296	SAMN26764589	004_2014	Male	12	No	Diarrhea (watery stools 10 times/day)	Stool	Unknown food			Enteritidis	2014	>64	R	2	S	16/8	I	4	S	<0.25	S	4	I	<0.25	S	4	S	>64	R	0.125	I	<4	S	4	S	<1	S	>8/152	R	3
JL043101201400225	SAMN26764590	003_2014	Male	24	No	Diarrhea (watery stools 3 times/day)	Stool	Unknown food			Typhimurium	2014	>64	R	<1	S	16/8	I	<2	S	<0.25	S	4	I	<0.25	S	>32	R	>64	R	<0.03	S	<4	S	4	S	<1	S	<0.25/4.75	S	3
